# Supplementary material for: Metagenomic insights of the infant microbiome community structure and function across multiple sites in the United States
Source: Sci Rep. 2021 Jan 21;11:1472. doi: 10.1038/s41598-020-80583-9 (PMC7820601; doi:10.1038/s41598-020-80583-9)
Supplement: Supplementary file 6 — Supplementary Table 1. [file 41598_2020_80583_MOESM6_ESM.xls]

## Sheet: Metada 
Demographic data for every samples
Sample ID	Age	Diet	Race	Ethnicity	Sex	Age block	State	Zip code	Blon_2348 log10 qPCR
CHXI6C	1-2 months	Infant Formula	Other	Hispanic or Latino	Female	0-3	Oregon	97030	9.73289
CHLSTC	1-2 months	Breast Milk	White	Not Hispanic or Latino	Female	0-3	South Carolina	29464	0
CH7K1Cb	1-2 months	Mixed	White	Not Hispanic or Latino	Female	0-3	South Carolina	29414	0
CHRPHC	1-2 months	Mixed	Black of African American	Not Hispanic or Latino	Male	0-3	Pennsylvania	19081	0
CHPA7C	2-3 months	Breast Milk	White	Hispanic or Latino	Female	0-3	Oregon	97030	0
CHRJ0C	2-3 months	Infant Formula	White	Not Hispanic or Latino	Female	0-3	South Carolina	29464	0
CHP77C	2-3 months	Breast Milk	White	Not Hispanic or Latino	Female	0-3	South Carolina	29414	0
CHCC2C	2-3 months	Breast Milk	White	Not Hispanic or Latino	Female	0-3	Georgia	30312	0
CHNUJC	2-3 months	Breast Milk	White	Hispanic or Latino	Male	0-3	California	90057	6.4459
CHHKXC	3-4 months	Mixed	White	Hispanic or Latino	Female	4_6	California	90057	0
CHAG6C	4-5 months	Infant Formula	White	Not Hispanic or Latino	Female	4_6	Oregon	97030	7.4823
CHL2QC	4-5 months	Infant Formula	Black of African American	Not Hispanic or Latino	Male	4_6	South Carolina	29414	0
CHIIAC	5-6 months	Mixed	White	Hispanic or Latino	Male	4_6	California	90057	0
CHHHDC	5-6 months	Mixed	White	Not Hispanic or Latino	Male	4_6	Pennsylvania	19081	0
CHKNNC	5-6 months	Mixed	White	Not Hispanic or Latino	Female	4_6	Pennsylvania	19081	0
CHPLCC	Less than 1 month	Infant Formula	Asian	Not Hispanic or Latino	Male	0-3	Oregon	97030	7.79806
CHUMMC	Less than 1 month	Breast Milk	White	Not Hispanic or Latino	Female	0-3	South Carolina	29464	5.79223
CHEBUC	Less than 1 month	Mixed	White	Not Hispanic or Latino	Female	0-3	South Carolina	29414	0
CH9FMC	Less than 1 month	Breast Milk	White	Not Hispanic or Latino	Female	0-3	South Carolina	29414	0
CHSX5C	Less than 1 month	Mixed	White	Not Hispanic or Latino	Female	0-3	South Carolina	29414	0
CHQGLC	Less than 1 month	Mixed	White	Not Hispanic or Latino	Male	0-3	South Carolina	29414	0
CH3JAC	Less than 1 month	Breast Milk	White	Not Hispanic or Latino	Male	0-3	South Carolina	29414	0
CHG2JC	Less than 1 month	Infant Formula	White	Not Hispanic or Latino	Female	0-3	South Carolina	29414	0
CHL67C	Less than 1 month	Mixed	Black of African American	Not Hispanic or Latino	Male	0-3	South Carolina	29414	0
CHKMHC	Less than 1 month	Breast Milk	White	Not Hispanic or Latino	Male	0-3	South Carolina	29414	7.17374
CH3G4C	Less than 1 month	Breast Milk	White	Not Hispanic or Latino	Male	0-3	South Carolina	29414	0
CH1MIC	Less than 1 month	Mixed	White	Not Hispanic or Latino	Female	0-3	South Carolina	29414	0
CHSIPC	Less than 1 month	Mixed	White	Unknown	Male	0-3	Georgia	30060	0
CH2YZC	Less than 1 month	Breast Milk	Other	Not Hispanic or Latino	Male	0-3	Georgia	30060	0
CHOZGC	Less than 1 month	Breast Milk	White	Not Hispanic or Latino	Male	0-3	Georgia	30060	0
CHL2KC	Less than 1 month	Breast Milk	Black of African American	Not Hispanic or Latino	Male	0-3	Georgia	30060	0
CHGXHC	Less than 1 month	Mixed	White	Not Hispanic or Latino	Female	0-3	Georgia	30312	0
CHQZRC	Less than 1 month	Breast Milk	American Indian or Alaska Native, Black of African American, White	Not Hispanic or Latino	Male	0-3	Georgia	30312	0
CHLGAC	Less than 1 month	Mixed	Black of African American	Not Hispanic or Latino	Female	0-3	Georgia	30312	0
CHNKOC	Less than 1 month	Breast Milk	Asian, White	Not Hispanic or Latino	Male	0-3	Georgia	30312	0
CHBS4C	Less than 1 month	Infant Formula	American Indian or Alaska Native	Hispanic or Latino	Male	0-3	Georgia	30312	0
CH6S1C	Less than 1 month	Mixed	Other	Hispanic or Latino	Female	0-3	Georgia	30312	0
CHDWYC	Less than 1 month	Breast Milk	White	Not Hispanic or Latino	Female	0-3	Georgia	30312	0
CH5WUC	Less than 1 month	Breast Milk	White	Hispanic or Latino	Female	0-3	California	90057	0
CHZWCC	Less than 1 month	Breast Milk	White	Hispanic or Latino	Male	0-3	California	90057	0
CHMP0C	Less than 1 month	Breast Milk	White	Hispanic or Latino	Male	0-3	California	90057	0
CH8KEC	Less than 1 month	Breast Milk	White	Hispanic or Latino	Male	0-3	California	90057	0
CHEK5C	Less than 1 month	Breast Milk	White	Hispanic or Latino	Female	0-3	California	90057	0
CHKB3C	Less than 1 month	Mixed	White	Hispanic or Latino	Female	0-3	California	90057	0
CH5O6C	Less than 1 month	Breast Milk	White	Hispanic or Latino	Female	0-3	California	90057	0
CH49HC	Less than 1 month	Mixed	White	Hispanic or Latino	Male	0-3	California	90057	0
CHE5PC	Unknown	Unknown	Unknown	Unknown	Unknown		Georgia	30060	0
CHEBZC	1-2 months	Breast Milk	White	Not Hispanic or Latino	Female	0-3	Oregon	97030	0
CH8EFC	1-2 months	Breast Milk	White	Not Hispanic or Latino	Female	0-3	South Carolina	29464	7.63428
CHPHYC	1-2 months	Breast Milk	Black of African American	Not Hispanic or Latino	Male	0-3	South Carolina	29414	0
CH1GSC	1-2 months	Breast Milk	White	Not Hispanic or Latino	Female	0-3	South Carolina	29414	0
CHW8FC	1-2 months	Breast Milk	Other	Not Hispanic or Latino	Male	0-3	Georgia	30060	0
CH86BC	1-2 months	Breast Milk	White	Not Hispanic or Latino	Male	0-3	Georgia	30060	10.9565
CHS3EC	1-2 months	Infant Formula	Black of African American	Not Hispanic or Latino	Male	0-3	California	90057	0
CHM1HC	1-2 months	Breast Milk	White	Hispanic or Latino	Female	0-3	California	90057	0
CHMFJC	1-2 months	Infant Formula	White	Hispanic or Latino	Female	0-3	California	90057	9.93646
CHGQIC	1-2 months	Breast Milk	White	Hispanic or Latino	Male	0-3	California	90057	0
CH5ZHC	1-2 months	Mixed	White	Hispanic or Latino	Female	0-3	California	90057	0
CHAA7C	1-2 months	Mixed	White	Hispanic or Latino	Female	0-3	California	90057	0
CHHMNC	1-2 months	Infant Formula	White	Hispanic or Latino	Male	0-3	California	90057	0
CHXS8C	1-2 months	Infant Formula	White	Hispanic or Latino	Female	0-3	California	90057	0
CHRQ5C	1-2 months	Mixed	White	Hispanic or Latino	Female	0-3	California	90057	0
CH9SIC	1-2 months	Infant Formula	American Indian or Alaska Native	Not Hispanic or Latino	Female	0-3	Pennsylvania	19081	0
CHYATC	1-2 months	Mixed	White	Not Hispanic or Latino	Male	0-3	Pennsylvania	19081	0
CHQYXC	1-2 months	Infant Formula	White	Not Hispanic or Latino	Female	0-3	Pennsylvania	19081	0
CHWRPC	2-3 months	Breast Milk	White	Not Hispanic or Latino	Female	0-3	Oregon	97030	7.60736
CHE7KC	2-3 months	Infant Formula	White	Not Hispanic or Latino	Male	0-3	Oregon	97030	0
CHP2QC	2-3 months	Breast Milk	White	Not Hispanic or Latino	Female	0-3	Oregon	97030	0
CHHFTC	2-3 months	Infant Formula	Other	Hispanic or Latino	Male	0-3	Oregon	97030	0
CHS4EC	2-3 months	Breast Milk	White	Hispanic or Latino	Female	0-3	South Carolina	29464	0
CHAU8C	2-3 months	Breast Milk	White	Not Hispanic or Latino	Male	0-3	South Carolina	29414	0
CHMXHC	2-3 months	Breast Milk	Black of African American	Not Hispanic or Latino	Male	0-3	South Carolina	29414	0
CHGV0C	2-3 months	Breast Milk	White	Not Hispanic or Latino	Male	0-3	South Carolina	29414	0
CHDRUC	2-3 months	Mixed	White	Hispanic or Latino	Male	0-3	California	90057	0
CH7YJC	2-3 months	Infant Formula	Black of African American	Not Hispanic or Latino	Female	0-3	Pennsylvania	19081	0
CHLQ8C	3-4 months	Mixed	White	Not Hispanic or Latino	Female	4_6	Oregon	97030	7.8115
CH2SMC	3-4 months	Infant Formula	White	Not Hispanic or Latino	Female	4_6	South Carolina	29464	7.51542
CHD7ZC	3-4 months	Infant Formula	American Indian or Alaska Native	Not Hispanic or Latino	Male	4_6	South Carolina	29414	10.1324
CHS3VC	3-4 months	Breast Milk	White	Not Hispanic or Latino	Female	4_6	South Carolina	29414	9.4923
CHEVHC	3-4 months	Breast Milk	White	Not Hispanic or Latino	Female	4_6	South Carolina	29414	10.2263
CH7OBC	3-4 months	Mixed	White	Not Hispanic or Latino	Male	4_6	Georgia	30060	9.36131
CHWPJC	3-4 months	Infant Formula	White	Hispanic or Latino	Male	4_6	California	90057	0
CH9AQC	3-4 months	Mixed	White	Hispanic or Latino	Male	4_6	California	90057	0
CHS1SC	3-4 months	Breast Milk	White	Hispanic or Latino	Male	4_6	California	90057	0
CH21WC	4-5 months	Breast Milk	White	Not Hispanic or Latino	Female	4_6	South Carolina	29464	0
CHAPPC	4-5 months	Mixed	White	Hispanic or Latino	Male	4_6	South Carolina	29414	0
CHXTQC	4-5 months	Mixed	White	Hispanic or Latino	Male	4_6	South Carolina	29414	0
CHZ7FC	4-5 months	Mixed	White	Not Hispanic or Latino	Female	4_6	South Carolina	29414	0
CH04JC	4-5 months	Mixed	White	Not Hispanic or Latino	Male	4_6	South Carolina	29414	0
CH35NC	4-5 months	Breast Milk	White	Not Hispanic or Latino	Female	4_6	South Carolina	29414	10.1335
CHHA0C	4-5 months	Infant Formula	Black of African American	Not Hispanic or Latino	Female	4_6	South Carolina	29414	0
CHOAMC	4-5 months	Mixed	White	Hispanic or Latino	Female	4_6	California	90057	0
CHKFZC	4-5 months	Mixed	White	Hispanic or Latino	Male	4_6	California	90057	8.32943
CHDQ1C	4-5 months	Infant Formula	White	Not Hispanic or Latino	Male	4_6	Pennsylvania	19081	0
CHGEVC	4-5 months	Breast Milk	Black of African American	Not Hispanic or Latino	Female	4_6	Pennsylvania	19081	0
CHUV0C	5-6 months	Infant Formula	Black of African American	Not Hispanic or Latino	Female	4_6	South Carolina	29414	0
CHIORC	5-6 months	Mixed	White	Not Hispanic or Latino	Male	4_6	Pennsylvania	19081	0
CHR3LC	5-6 months	Mixed	White	Not Hispanic or Latino	Male	4_6	Pennsylvania	19081	0
CHKPQC	5-6 months	Mixed	Black of African American	Not Hispanic or Latino	Male	4_6	Pennsylvania	19081	0
CHBH9C	5-6 months	Breast Milk	White	Not Hispanic or Latino	Male	4_6	Pennsylvania	19081	0
CHHLNC	Less than 1 month	Breast Milk	White	Hispanic or Latino	Male	0-3	Oregon	97030	0
CHQQ8C	Less than 1 month	Infant Formula	White	Not Hispanic or Latino	Female	0-3	Oregon	97030	0
CHKD3C	Less than 1 month	Mixed	White	Not Hispanic or Latino	Male	0-3	Oregon	97030	6.71222
CHGL6C	Less than 1 month	Breast Milk	White	Not Hispanic or Latino	Male	0-3	South Carolina	29464	0
CHUWKC	Less than 1 month	Breast Milk	White	Not Hispanic or Latino	Male	0-3	South Carolina	29464	10.443
CHBPUC	Less than 1 month	Infant Formula	Black of African American	Not Hispanic or Latino	Male	0-3	South Carolina	29464	0
CHLQEC	Less than 1 month	Infant Formula	Black of African American	Not Hispanic or Latino	Female	0-3	South Carolina	29414	0
CHCSKC	Less than 1 month	Breast Milk	White	Not Hispanic or Latino	Male	0-3	South Carolina	29414	0
CHN99C	Less than 1 month	Infant Formula	Black of African American	Not Hispanic or Latino	Female	0-3	South Carolina	29414	0
CH0I2C	Less than 1 month	Breast Milk	White	Not Hispanic or Latino	Male	0-3	South Carolina	29414	0
CHMSAC	Less than 1 month	Breast Milk	Black of African American	Black or African American	Male	0-3	South Carolina	29414	0
CH7PGC	Less than 1 month	Infant Formula	American Indian or Alaska Native	Not Hispanic or Latino	Male	0-3	South Carolina	29414	0
CHODGC	Less than 1 month	Breast Milk	White	Not Hispanic or Latino	Male	0-3	South Carolina	29414	0
CHRANC	Less than 1 month	Infant Formula	White	Not Hispanic or Latino	Male	0-3	South Carolina	29414	0
CHT9JC	Less than 1 month	Mixed	Black of African American	Not Hispanic or Latino	Male	0-3	South Carolina	29414	0
CHW2EC	Less than 1 month	Mixed	White	Not Hispanic or Latino	Female	0-3	Georgia	30060	0
CHP90C	Less than 1 month	Breast Milk	Black of African American	Not Hispanic or Latino	Male	0-3	Georgia	30060	0
CHQRJC	Less than 1 month	Breast Milk	Black of African American, White	Not Hispanic or Latino	Male	0-3	Georgia	30060	0
CHWQPC	Less than 1 month	Mixed	Black of African American	Not Hispanic or Latino	Male	0-3	Georgia	30060	0
CHPPDC	Less than 1 month	Breast Milk	White	Not Hispanic or Latino	Male	0-3	Georgia	30060	0
CHVR0C	Less than 1 month	Mixed	Black of African American	Not Hispanic or Latino	Female	0-3	Georgia	30312	0
CHSYNC	Less than 1 month	Breast Milk	White	Not Hispanic or Latino	Female	0-3	Georgia	30312	0
CHMB5C	Less than 1 month	Breast Milk	Black of African American	Not Hispanic or Latino	Male	0-3	Georgia	30312	0
CHLW4C	Less than 1 month	Mixed	Black of African American, Other	Hispanic or Latino	Female	0-3	Georgia	30312	0
CHAMAC	Less than 1 month	Breast Milk	Black of African American	Not Hispanic or Latino	Male	0-3	Georgia	30312	0
CH8FVC	Less than 1 month	Breast Milk	Black of African American	Not Hispanic or Latino	Female	0-3	Georgia	30312	0
CHQT5C	Less than 1 month	Breast Milk	Black of African American	Not Hispanic or Latino	Female	0-3	Georgia	30312	0
CHQ74C	Less than 1 month	Breast Milk	White	Not Hispanic or Latino	Male	0-3	Georgia	30312	0
CHMI6C	Less than 1 month	Breast Milk	Other	Hispanic or Latino	Female	0-3	Georgia	30312	0
CH6LXC	Less than 1 month	Mixed	Other	Hispanic or Latino	Male	0-3	Georgia	30312	0
CHJ6FC	Less than 1 month	Mixed	White	Hispanic or Latino	Male	0-3	Georgia	30312	0
CHZ3ZC	Less than 1 month	Breast Milk	White	Hispanic or Latino	Male	0-3	Georgia	30312	0
CHUWDC	Less than 1 month	Infant Formula	Other	Hispanic or Latino	Female	0-3	Georgia	30312	0
CHP1HC	Less than 1 month	Mixed	Other	Hispanic or Latino	Male	0-3	Georgia	30312	0
CHRN2C	Less than 1 month	Infant Formula	Asian	Not Hispanic or Latino	Female	0-3	California	90057	7.55061
CHRYZC	Less than 1 month	Mixed	White	Hispanic or Latino	Female	0-3	California	90057	0
CHN68C	Less than 1 month	Breast Milk	White	Hispanic or Latino	Male	0-3	California	90057	0
CHJ3FC	Less than 1 month	Mixed	White	Hispanic or Latino	Female	0-3	California	90057	0
CHSP9C	Less than 1 month	Mixed	White	Hispanic or Latino	Male	0-3	California	90057	0
CHFMPC	Less than 1 month	Mixed	Black of African American	Not Hispanic or Latino	Female	0-3	California	90057	0
CHJSBC	Less than 1 month	Mixed	White	Hispanic or Latino	Male	0-3	California	90057	0
CH2C9C	Less than 1 month	Breast Milk	White	Hispanic or Latino	Male	0-3	California	90057	0
CHRKPC	Less than 1 month	Mixed	White	Hispanic or Latino	Male	0-3	California	90057	0
CHVJ7C	Less than 1 month	Infant Formula	White	Not Hispanic or Latino	Female	0-3	Pennsylvania	19081	0
CHEJVC	Less than 1 month	Breast Milk	White	Not Hispanic or Latino	Female	0-3	Pennsylvania	19081	0
CH64SC	Less than 1 month	Breast Milk	Black or African American	Not Hispanic or Latino	Female	0-3	Pennsylvania	19081	0
CHPO0C	1-2 months	Breast Milk	White	Not Hispanic or Latino	Female	0-3	South Carolina	29414	0
CHQWOC	1-2 months	Mixed	White	Not Hispanic or Latino	Female	0-3	Georgia	30060	0
CHYD7C	1-2 months	Infant Formula	White	Hispanic or Latino	Female	0-3	California	90057	0
CHQPEC	1-2 months	Breast Milk	White	Hispanic or Latino	Female	0-3	California	90057	0
CHZHQC	1-2 months	Breast Milk	Black of African American	Not Hispanic or Latino	Male	0-3	California	90057	0
CHQWFC	1-2 months	Mixed	White	Hispanic or Latino	Female	0-3	California	90057	0
CH7V4C	2-3 months	Infant Formula	White	Not Hispanic or Latino	Male	0-3	South Carolina	29464	0
CH9BGC	2-3 months	Infant Formula	Black of African American	Not Hispanic or Latino	Female	0-3	South Carolina	29464	0
CH23YC	2-3 months	Breast Milk	White	Not Hispanic or Latino	Male	0-3	South Carolina	29464	8.38922
CH1RZC	2-3 months	Breast Milk	White	Hispanic or Latino	Male	0-3	South Carolina	29414	0
CHGRXC	2-3 months	Breast Milk	White	Not Hispanic or Latino	Female	0-3	South Carolina	29414	0
CHAS8C	2-3 months	Breast Milk	White	Not Hispanic or Latino	Male	0-3	South Carolina	29414	8.57039
CHR1UC	2-3 months	Breast Milk	Other	Not Hispanic or Latino	Unknown	0-3	Georgia	30060	0
CHIBQC	2-3 months	Breast Milk	White	Not Hispanic or Latino	Female	0-3	Georgia	30060	0
CHE40C	3-4 months	Infant Formula	White	Not Hispanic or Latino	Female	4_6	South Carolina	29464	0
CHD0SC	3-4 months	Mixed	White	Hispanic or Latino	Male	4_6	California	90057	0
CHC4IC	Less than 1 month	Breast Milk	White	Not Hispanic or Latino	Male	0-3	South Carolina	29464	0
CHKXQC	Less than 1 month	Infant Formula	White	Not Hispanic or Latino	Male	0-3	South Carolina	29464	0
CH7K1Ca	Less than 1 month	Breast Milk	White	Not Hispanic or Latino	Male	0-3	South Carolina	29464	0
CHPB8C	Less than 1 month	Breast Milk	White	Not Hispanic or Latino	Female	0-3	South Carolina	29464	0
CHCIPC	Less than 1 month	Infant Formula	White	Not Hispanic or Latino	Male	0-3	South Carolina	29464	0
CHIYYC	Less than 1 month	Breast Milk	White	Not Hispanic or Latino	Male	0-3	South Carolina	29414	0
CH3P2C	Less than 1 month	Breast Milk	White	Not Hispanic or Latino	Male	0-3	South Carolina	29414	0
CHKM9C	Less than 1 month	Breast Milk	White	Not Hispanic or Latino	Male	0-3	South Carolina	29414	0
CH4SYC	Less than 1 month	Mixed	White	Not Hispanic or Latino	Female	0-3	South Carolina	29414	0
CHEVXC	Less than 1 month	Infant Formula	Black or African American	Not Hispanic or Latino	Male	0-3	South Carolina	29414	0
CHVH7C	Less than 1 month	Mixed	White	Not Hispanic or Latino	Male	0-3	South Carolina	29414	0
CHONXC	Less than 1 month	Breast Milk	White	Not Hispanic or Latino	Male	0-3	South Carolina	29414	0
CHJ49C	Less than 1 month	Breast Milk	White	Not Hispanic or Latino	Female	0-3	South Carolina	29414	0
CHYV9C	Less than 1 month	Breast Milk	White	Not Hispanic or Latino	Female	0-3	South Carolina	29414	0
CHI4BC	Less than 1 month	Breast Milk	White	Not Hispanic or Latino	Female	0-3	South Carolina	29414	0
CHII1C	Less than 1 month	Breast Milk	White	Not Hispanic or Latino	Male	0-3	South Carolina	29414	0
CH1VOC	Less than 1 month	Breast Milk	White	Not Hispanic or Latino	Male	0-3	South Carolina	29414	0
CHBH4C	Less than 1 month	Breast Milk	White	Not Hispanic or Latino	Male	0-3	South Carolina	29414	8.43829
CH0JEC	Less than 1 month	Infant Formula	White	Hispanic or Latino	Male	0-3	South Carolina	29414	0
CHIQLC	Less than 1 month	Breast Milk	White	Not Hispanic or Latino	Male	0-3	South Carolina	29414	0
CHX8EC	Less than 1 month	Breast Milk	White	Not Hispanic or Latino	Male	0-3	Georgia	30060	0
CH0GPC	Less than 1 month	Mixed	Other	Unknown	Male	0-3	Georgia	30060	0
CH19RC	Less than 1 month	Mixed	White	Not Hispanic or Latino	Female	0-3	Georgia	30060	0
CH13LC	Less than 1 month	Mixed	White	Not Hispanic or Latino	Male	0-3	Georgia	30060	0
CHWLHC	Less than 1 month	Breast Milk	Black of African American	Not Hispanic or Latino	Male	0-3	Georgia	30060	0
CH05EC	Less than 1 month	Breast Milk	White	Not Hispanic or Latino	Female	0-3	Georgia	30060	0
CHJUSC	Less than 1 month	Breast Milk	White	Not Hispanic or Latino	Male	0-3	Georgia	30312	0
CHKH3C	Less than 1 month	Breast Milk	White	Not Hispanic or Latino	Female	0-3	Georgia	30312	0
CHNZ5C	Less than 1 month	Breast Milk	Black of African American	Not Hispanic or Latino	Male	0-3	Georgia	30312	0
CHETMC	Less than 1 month	Mixed	White	Not Hispanic or Latino	Male	0-3	Georgia	30312	0
CHCT3C	Less than 1 month	Breast Milk	Black of African American	Hispanic or Latino	Male	0-3	Georgia	30312	0
CH1DFC	Less than 1 month	Breast Milk	Black of African American	Not Hispanic or Latino	Male	0-3	Georgia	30312	0
CHN49C	Less than 1 month	Breast Milk	White	Not Hispanic or Latino	Male	0-3	Georgia	30312	0
CH1CYC	Less than 1 month	Mixed	Black of African American	Not Hispanic or Latino	Female	0-3	Georgia	30312	0
CHQURC	Less than 1 month	Mixed	Black of African American	Not Hispanic or Latino	Male	0-3	Georgia	30312	0
CHLXPC	Less than 1 month	Infant Formula	White	Not Hispanic or Latino	Male	0-3	Georgia	30312	0
CH1PXC	Less than 1 month	Mixed	Other	Hispanic or Latino	Male	0-3	Georgia	30312	0
CHTBXC	Less than 1 month	Mixed	White	Hispanic or Latino	Female	0-3	Georgia	30312	0
CHTB2C	Less than 1 month	Mixed	Other	Hispanic or Latino	Male	0-3	Georgia	30312	0
CHS9SC	Less than 1 month	Infant Formula	Black of African American, White	Not Hispanic or Latino	Female	0-3	Georgia	30312	0
CH4JIC	Less than 1 month	Mixed	Other	Not Hispanic or Latino	Male	0-3	Georgia	30312	0
CH1FTC	Less than 1 month	Breast Milk	Other	Hispanic or Latino	Male	0-3	Georgia	30312	0
CHVU3C	Less than 1 month	Mixed	White	Hispanic or Latino	Female	0-3	Georgia	30312	0
CHO58C	Less than 1 month	Breast Milk	Black of African American	Not Hispanic or Latino	Female	0-3	Georgia	30312	0
CHC8QC	Less than 1 month	Breast Milk	White	Not Hispanic or Latino	Male	0-3	Georgia	30312	0
CHO52C	Less than 1 month	Mixed	White	Hispanic or Latino	Female	0-3	Georgia	30312	0
CH9IXC	Less than 1 month	Mixed	White	Not Hispanic or Latino	Female	0-3	Georgia	30312	0
CHHNFC	Less than 1 month	Mixed	Other	Hispanic or Latino	Male	0-3	Georgia	30312	0
CH1PIC	Less than 1 month	Breast Milk	White	Not Hispanic or Latino	Female	0-3	Georgia	30312	0
CHNPMC	Less than 1 month	Breast Milk	Black of African American	Not Hispanic or Latino	Female	0-3	Georgia	30312	0
CHE5CC	Less than 1 month	Mixed	White	Hispanic or Latino	Female	0-3	Georgia	30312	0
CHRBUC	Less than 1 month	Breast Milk	White	Hispanic or Latino	Male	0-3	Georgia	30312	0
CHIQSC	Less than 1 month	Mixed	Other	Hispanic or Latino	Female	0-3	Georgia	30312	0
CH2NFC	Less than 1 month	Infant Formula	White	Not Hispanic or Latino	Female	0-3	Georgia	30312	0
CHFXIC	Less than 1 month	Breast Milk	White	Not Hispanic or Latino	Female	0-3	Georgia	30312	0
CH9QUC	Less than 1 month	Mixed	Black or African American, Asian	Not Hispanic or Latino	Female	0-3	Georgia	30312	0
CHAQ2C	Less than 1 month	Mixed	White	Hispanic or Latino	Female	0-3	California	90057	0
CH9MWC	Less than 1 month	Mixed	White	Hispanic or Latino	Female	0-3	California	90057	0
CHHJ9C	Less than 1 month	Mixed	White	Hispanic or Latino	Female	0-3	California	90057	0
CHQL1C	Less than 1 month	Mixed	White	Hispanic or Latino	Female	0-3	California	90057	0
CHF3OC	Less than 1 month	Breast Milk	White	Hispanic or Latino	Female	0-3	California	90057	0
CHUNTC	Less than 1 month	Mixed	White	Hispanic or Latino	Female	0-3	California	90057	0
CH9OOC	Less than 1 month	Mixed	White	Hispanic or Latino	Female	0-3	California	90057	0
CHA76C	Less than 1 month	Infant Formula	Black of African American	Not Hispanic or Latino	Female	0-3	Pennsylvania	19081	0
CHP5PC	Unknown	Breast Milk	White	Not Hispanic or Latino	Male		Georgia	30060	0
