# Supplementary material for: Metagenomic insights of the infant microbiome community structure and function across multiple sites in the United States
Source: Sci Rep. 2021 Jan 21;11:1472. doi: 10.1038/s41598-020-80583-9 (PMC7820601; doi:10.1038/s41598-020-80583-9)
Supplement: Supplementary file 8 — Supplementary Table 3. [file 41598_2020_80583_MOESM8_ESM.xls]

## Sheet: CHROMOS_arg.txt
Antibiotic resistance genes (ARGs) identifed by sample and expressed in RPKM
#ARG CARD ID	CHCC2C	CHRQ5C	CHR1UC	CHWQPC	CHQURC	CHTB2C	CHYV9C	CH7OBC	CHPA7C	CHNKOC	CHVR0C	CHF3OC	CH8KEC	CH86BC	CHN99C	CHKMHC	CH4SYC	CHOZGC	CHC4IC	CHKB3C	CHSX5C	CH13LC	CHUWDC	CHCIPC	CHQ74C	CH9FMC	CHKPQC	CHO58C	CHS3VC	CHS4EC	CH19RC	CHRJ0C	CHC8QC	CHN68C	CHSIPC	CHAS8C	CHIBQC	CHEBUC	CHMI6C	CHSP9C	CHHNFC	CHHHDC	CHKXQC	CHQGLC	CHLXPC	CHAQ2C	CH8FVC	CHYD7C	CHDWYC
gb|NP_252410_1|ARO_3000818|nalC	0	0	0	0	0	0	0	0	0	0	0	0	0	0	0	0	0	0	0	0	0	0	0	0	0	0	0	0	0	0	0	0	0	0	0	0	0	0	0	0	0	0	0	0	0	0	0	0	0
gb|BAE06005_1|ARO_3003704|mexM	0	0.0473142	0	0	0	0	0	0	0	0	0	0	0	0	0	0	0	0	0	0	0	0	0	0	0	0	0	0	0	0	0	0	0	0	0	0	0	0	0	0	0	0	0	0	0	0	0	0	0
gb|CAA37052_1|ARO_3002995|ROB-1	0	0	0	0	0	0	0	0	0	0	0	0	0	0	0	0	0	0	0	0	0	0	0	0	0	0	0	0	0	0	0	0	0	0	0	0	0	0	0	0	0	0	0	0	0	0	0	0	0
gb|AAC41449_1|ARO_3001398|OXA-3	0	0	0	0	0	0	0	0	0	0	0	0	0	0	0	0	0	0	0	0	0	0	0	0	0	0	0	0	0	0	0	0	0	0	0	0	0	0	0	0	0	0	0	0	0	0	0	0	0
gb|AAR20595_1|ARO_3000090|BLA1	0	0	0	0	0	0	0	0	0	0	0	0	0	0	0	0	0	0	0	0	0	0	0	0	0	0	0	0	0	0	0	0	0	0	0	0	0	0	0	0	0	0	0	0	0	0	0.111098	0	0
gb|ANZ79241_1|ARO_3004036|tetB(60)	0	0	0	0	0	0	0	0	0	0	0	0	0	0	0	0	0	0	0	0	0	0	0	0	0	0	0	0	0	0	0	0	0	0	0	0	0	0	0	0	0	0	0	0	0	0	0	0.020234	0
gb|BAO21229_1|ARO_3003199|AAC(6_)-Iak	0	0	0	0	0	0	0	0	0	0	0	0	0	0	0	0	0	0	0	0	0	0	0	0	0	0	0	0	0	0	0	0	0	0	0	0	0	0	0	0	0	0	0	0	0	0	0	0	0
gb|ANP63073_1|ARO_3003741|mphD	0	0	0	0	0	0	0	0	0	0	0	0	0	0	0	0	0	0	0	0	0	0	0	0	0	0	0	0	0	0	0	0	0	0	0	0	0	0	0	0	0	0	0	0	0	0	0	0	0
gb|AEV91550_1|ARO_3001710|OXA-211	0	0	0	0	0	0	0	0	0	0	0	0	0	0	0	0	0	0	0	0	0	0	0	0	0	0	0	0	0	0	0	0	0	0	0	0	0	0	0	0.171099	0	0	0	0	0	0	0	0	0
gb|AAA22562_1|ARO_3002878|BcII	0	0	0	0	0	0	0	0	0	0	0	0	0	0	0	0	0	0	0	0	0	0	0	0	0	0	0	0	0	0	0	0	0	0	0	0	0	0	0	0	0	0	0	0	0	0	0.174221	0	0
gb|AIN56719_1|ARO_3002496|OXA-418	0	0	0	0	0	0	0	0	0	0	0	0	0	0	0	0	0	0	0	0	0	0	0	0	0	0	0.114341	0	0	0	0	0	0	0	0	0	0	0	0	0.0892692	0	0	0	0	0	0	0	0	0
gb|NP_252408_1|ARO_3004056|ArmR	0	0	0	0	0	0	0	0	0	0	0	0	0	0	0	0	0	0	0	0	0	0	0	0	0	0	0	0	0	0	0	0	0	0	0	0	0	0	0	0	0	0	0	0	0	0	0	0	0
gb|NP_249397_1|ARO_3002679|catB7	0	0	0	0	0	0	0	0	0	0	0	0	0	0	0	0	0	0	0	0	0	0	0	0	0	0	0	0	0	0	0	0	0	0	0	0	0	0	0	0	0	0	0	0	0	0	0	0	0
gb|NP_216424_1|ARO_3003392|Mycobacterium	0	0	0	0	0	0	0	0	0	0	0	0	0	0	0	0	0	0	0	0	0	0	0	0	0	0	0	0	0	0	0	0	0	0	0	0	0	0	0	0	0	0	0	0	0	0	0	0	0
gb|CCP46182_1|ARO_3003035|mfpA	0	0	0	0	0	0	0	0	0	0	0	0	0	0	0	0	0	0	0	0	0	0	0	0	0	0	0	0	0	0	0	0	0	0	0	0	0	0	0	0	0	0	0	0	0	0	0	0	0
gb|AAL51021_2|ARO_3002598|ANT(3__)-Ii-AAC(6_)-IId	0	0	0	0	0	0	0	0	0	0	0	0	0	0	0	0	0	0	0	0	0	0	0	0	0	0	0	0	0	0	0	0	0	0	0	0	0	0	0	0	0	0	0	0	0	0	0	0	0
gb|ADQ43421_1|ARO_3002646|APH(3_)-IIc	0	0	0	0	0	0	0	0	0	0	0	0	0	0	0	0	0	0	0	0	0	0	0	0	0	0	0	0	0	0	0	0	0	0	0	0	0	0	0	0	0	0	0	0	0	0	0	0	0
gb|AAO82019_1|ARO_3002916|vanV	0	0	0	0	0	0	0	0	0	0	0	0	0	0	0	0	0	0	0	0	0	0	0	0	0	0	0	0	0	0	0	0	0	0	0	0	0	0	0	0	0	0	0	0	0	0	0	0	0
gb|AAB49832_1|ARO_3002636|APH(2__)-IIIa	0	0	0	0	0	0	0	0	0	0	0	0	0	0	0	0	0	0	0	0	0	0	0	0	0	0	0	0	0	0	0	0	0	0	0	0	0	0	0	0	0	0	0	0	0	0	0	0	0
gb|ACS44784_1|ARO_3002185|MOX-6	0	0	0	0	0	0	0	0	0	0	0	0	0	0	0	0	0	0	0	0	0	0	0	0	0	0	0	0	0	0	0	0	0	0	0	0	0	0	0	0	0	0	0	0	0	0	0	0	0
gb|AAK60186_1|ARO_3003014|dfrA16	0	0.167455	0	0	0	0	0	0	0	0	0	0	0	0	0	0	0	0	0	0.230718	0	0	0	0	0	0	0	0	0	0	0	0	0	0	0	0	0	0	0	0	0	0	0	0	0	0	0	0	0
gb|AAA22081_1|ARO_3002670|cat	0	0	0	0	0	0	0	0	0	0	0	0	0	0	0	0	0	0	0	0	0	0	0	0	0	0	0	0	0.443616	0	0	0	0	0	0	0	0	0	0	0	0	0	0	0	0	0	0	0	0
gb|AAB57788_1|ARO_3000464|Neisseria	0	0	0	0	0	0	0	0	0	0	0	0	0	0	0	0	0	0	0	0	0	0	0	0	0	0	0	0	0	0	0	0	0	0	0	0	0	0	0	0	0	0	0	0	0	0	0	0	0
gb|ACR57831_1|ARO_3003022|dfrB3	0	0	0	0.107345	0	0	0	0	0	0	0	0	0	0	0	0	0	0	0	0	0	0	0	0	0	0	0	0	0	0.115946	0	0	0	0	0	0	0	0	0	0	0	0	0	0	0	0	0	0	0
gb|YP_208330_1|ARO_3003929|Neisseria	0	0	0	0	0	0	0	0	0	0	0	0	0	0	0	0	0	0.314116	0	0	0	0	0	0	0	0	0	0	0	0	0	0	0	0	0	0	0	0	0	0	0	0	0	0	0	0	0	0	0
gb|AAB05623_1|ARO_3002932|vanSB	0	0	0	0	0	0	0	0	0	0	0	0	0	0	0	0	0	0	0	0	0	0	0	0	0	0	0	0	0	0	0	0	0	0	0	0	0	0	0	0	0	0	0	0	0	0	0	0	0
gb|ADM92606_1|ARO_3000549|adeS	0	0	0	0	0	0	0	0	0	0	0	0	0	0	0	0	0	0	0	0	0	0	0	0	0	0	0	0	0	0	0	0	0	0	0	0	0	0	0	0	0	0	0	0	0	0	0	0	0
gb|AAA26793|ARO_3003748|oleC	0	0	0	0	0	0	0	0	0	0	0	0	0	0	0	0	0	0	0	0	0	0	0	0	0	0	0	0	0	0	0	0	0	0	0.108984	0	0	0	0	0	0	0	0	0	0	0	0	0	0
gb|ABX54688_1|ARO_3002968|vanXYL	0	0	0	0	0	0	0	0.144771	0	0	0	0.144048	0	0	0	0	0	0	0	0	0	0	0	0	0	0	0	0	0	0	0	0	0	0	0	0	0	0	0	0	0	0	0	0	0	0	0	0	0
gb|AAD51344_1|ARO_3003051|smeA	0	0	0	0	0	0	0	0	0	0	0	0	0	0	0	0	0	0	0	0	0	0	0	0	0	0	0	0	0	0	0	0	0	0	0	0	0	0	0	0.251411	0	0	0	0	0	0	0	0	0
gb|AAD51346_1|ARO_3003053|smeC	0	0	0	0	0	0	0	0	0	0	0	0	0	0	0	0	0	0	0	0	0	0	0	0	0	0	0	0	0	0	0	0	0	0	0	0	0	0	0	0.151736	0	0	0	0	0	0	0	0	0
gb|CAA39038_1|ARO_3002553|AAC(6_)-If	0	0	0	0	0	0	0	0	0	0	0	0	0	0	0	0	0	0	0	0	0	0	0	0	0	0	0	0	0	0	0	0	0	0	0	0	0	0	0	0	0	0	0	0	0	0	0	0	0
gb|WP_002333496_1|ARO_3004085|lnuG	0	0	0	0	0	0	0	0	0	0	0	0	0	0	0	0	0	0	0	0	0	0	0	0	0	0	0	0	0	0	0	0	0	0	0	0	0	0	0	0	0	0	0	0	0	0	0	0	0
gb|AAA26613_1|ARO_3002670|cat	0	0	0	0	0	0	0	0	0	0	0	0	0	0	0	0	0	0	0	0	0	0	0	0	0	0	0	0	0	0	0	0	0	0	0	0	0	0	0	0	0	0	0	0	0	0	0	0	0
gb|ABW70410_1|ARO_3001644|OXA-113	0	0	0	0	0	0	0	0	0	0	0	0	0	0	0	0	0	0	0	0	0	0	0	0	0	0	0	0	0	0	0	0	0	0	0	0	0	0	0	0	0	0	0	0	0	0	0	0	0
gb|BAA37152_1|ARO_3003702|Pseudomonas	0	0	0	0	0	0	0	0.868629	0	0	0	0	0	0	0	0	0	0	0	0	0	0	0	0	0	0	0	0	0	0	0	0	0	0	0	0	0	0	0	0	0	0	0	0	0	0	0	0	0
gb|AHV80711_1|ARO_3002863|dfrA8	0	0	0	0	0	0	0	0	0	0	0	0	0	0	0	0	0	0	0	0	0	0	0	0	0	0	0	0	0	0	0	0	0	0	0	0	0	0	0	0	0	0	0	0	0	0	0	0	0
gb|AFC91828_1|ARO_3003041|Streptococcus	0	0	0	0	0	0	0	0	0	0	0	0	0	0	0	0	0	0	0	0	0	0	0	0	0	0	0	0	0	0	0	0	0	0	0	0	0	0	0	0	0	0	0	0	0	0	0	0	0
gb|AAO16462_1|ARO_3000167|tet(C)	0	0	0	0	0	0	0	0	0	0	0	0	0	0	0	0	0	0	0	0	0	0	0	0	0	0	0	0	0	0	0	0	0	0	0	0	0	0	0	0	0	0	0	0	0	0	0	0	0
gb|YP_207769_1|ARO_3003928|Neisseria	0	0	0	0	0	0	0	0	0	0	0	0	0	0	0	0	0	0	0	0	0	0	0	0	0	0	0	0	0	0	0	0	0	0.719527	0	0	0	0	0	0	0	0	0	0	0	0	0	0	0
gb|AAN28721_1|ARO_3002871|tet37	0	0	0	0	0	0	0	0	0	0	0	0	0	0	0	0	0	0	0	0	0	0	0	0	0	0	0	0	0	0	0	0	0	0	0	0	0	0	0	0	0	0	0	0	0	0	0	0	0
gb|AHB39758_1|ARO_3003013|dfrA15	0	0	0	0	0	0	0	0	0	0	0	0	0	0	0	0	0	0	0	0	0	0	0	0	0	0	0	0	0	0	0	0	0	0	0	0	0	0	0	0	0	0	0	0	0	0	0	0	0
gb|YP_002002225_1|ARO_3000817|mtrR	0	0	0	0	0	0	0	0	0	0	0	0	0	0	0	0	0	0	0	0	0	0	0	0	0	0	0	0	0	0	0	0	0	1.43905	0	0	0	0	0	0	0	0	0	0	0	0	0	0	0
gb|CCP46624_1|ARO_3003326|Mycobacterium_gb|AAK48268_1|ARO_3003465|Mycobacterium	0	0	0.125229	0	0	0.134592	0.235028	0	0	0	0	0	0	0	0	0	0	0	0	0	0	0	0	0	0	0	0	0	0	0	0	0	0	0	0	0	0	0	0	0	0	0	0	0	0	0	0	0	0
gb|CAC14596_1|ARO_3003057|smeF	0	0	0	0	0	0	0	0	0	0	0	0	0	0	0	0	0	0	0	0	0	0	0	0	0	0	0	0	1.33085	0	0	0	0	0	0	0	0	0	0	0.517216	0	0	0	0	0	0	0	0	0
gb|CAC14595_1|ARO_3003056|smeE	0	0	0	0	0	0	0	0	0	0	0	0	0	0	0	0	0	0	0	0	0	0	0	0	0	0	0	0	0.354893	0	0	0	0	0	0	0	0	0	0	0	0	0	0	0	0	0	0	0	0
gb|CAE50926_1|ARO_3002590|AAC(6_)-Iih	0	0	0	0	0	0	0	0	0	0	0	0	0	0	0	0	0	0	0	0	0	0	0	0	0	0	0	0	0	0	0	0	0	0	0	0	0	0	0	0	0	0	0	0	0	0	0	0	0
gb|AHH83938_1|ARO_3000013|vanB	0	0	0	0	0	0	0	0	0	0	0	0	0	0	0	0	0	0	0	0	0	0	0	0	0	0	0	0	0	0	0	0	0	0	0	0	0	0	0	0	0	0	0	0	0	0	0	0	0
gb|AAF86691_1|ARO_3001816|ACC-2	0	0	0	0	0	0	0	0	0	0	0	0	0	0	0	0	0	0	0	0	0	0	0	0	0	0	0	0	0	0	0	0	0	0	0	0	0	0	0	0	0	0	0	0	0	0	0	0	0
gb|ABD73290_1|ARO_3001920|CTX-M-59	0	0	0	0	0	0	0	0	0	0	0	0	0	0	0	0	0	0	0	0	0	0	0	0	0	0	0	0	0	0	0	0	0	0	0	0	0	0	0	0	0	0	0	0	0	0	0	0	0
gb|AAD51347_1|ARO_3003067|smeS	0	0	0	0	0	0	0	0	0	0	0	0	0	0	0	0	0	0	0	0	0	0	0	0	0	0	0	0	0	0	0	0	0	0	0	0	0	0	0	1.33769	0	0	0	0	0	0	0	0	0
gb|ABR14060_1|ARO_3002838|lnuD	0	0	0	0	0	0	0	0	0	0	0	0	0	0	0	0	0	0	0	0	0	0	0	0	0	0	0	0	0	0	0	0	0	0	0	0	0	0	0	0	0	0	0	0	0	0	0	0	0
gb|AGV28567_1|ARO_3000559|adeN	0	0	0	0	0	0	0	0	0	0	0	0	0	0	0	0	0	0	0	0	0	0	0	0	0	0	0	0	0	0	0	0	0	0	0	0	0	0	0	0.373308	0	0	0	0	0	0	0	0	0
gb|AAD51348_1|ARO_3003066|smeR	0	0	0	0	0	0	0	0	0	0	0	0	0	0	0	0	0	0	0	0	0	0	0	0	0	0	0	0	0	0	0	0	0	0	0	0	0	0	0	0.711763	0	0	0	0	0	0	0	0	0
gb|YP_007503908_1|ARO_3003306|Morganella	0	0	0	0	0	0	0	0	0	0	0	0	0	0	0	0	0	0	0	0	0	0	0	0	0	0	0	0	0	0	0	0	0	0	0	0	0	0	0	0	0	0	0	0	0	0	0	0	0
gb|AFC91898_1|ARO_3003043|Streptococcus	0	0	0	0	0	0.395858	0	0	0	0	0	0	0	0	0	0	0	0	0	0	0	0	0	0	0	0	0	0	0	0	0	0	0	0	0	0	0	0	0	0	0	0	0	0	0	0	0	0	0
gb|CAC14594_1|ARO_3003055|smeD	0	0	0	0	0	0	0	0	0	0	0	0	0	0	0	0	0	0	0	0	0	0	0	0	0	0	0	0	0.675069	0	0	0	0	0	0	0	0	0	0	0.610006	0	0	0	0	0	0	0	0	0
gb|AAD51345_1|ARO_3003052|smeB	0	0	0	0	0	0	0	0	0	0	0	0	0	0	0	0	0	0	0	0	0	0	0	0	0	0	0	0	0	0	0	0	0	0	0	0	0	0	0	0.473814	0	0	0	0	0	0	0	0	0
gb|AJF82049_1|ARO_3003573|LpxA	0	0	0	0	0	0	0	0	0	0	0	0	0	0	0	0	0	0	0	0	0	0	0	0	0	0	0	0	0	0	0	0	0	0	0	0	0	0	0	0	0	0	0	0	0	0	0	0	0
gb|ABA71731_1|ARO_3002909|vanG	0	0	0	0	0	0	0	0	0	0	0	0	0	0	0	0	0	0	0	0	0	0	0	0	0	0	0	0	0	0	0	0	0	0	0	0	0	0	0	0	0	0	0	0	0	0	0	0	0
gb|AAA65957_1|ARO_3002949|vanXA	0	0	0	0	0	0	0	0	0	0	0	0	0	0	0	0	6.62713	0	0	0	0	0	0	0	0	0	0	0	0	0	0	0	0	0	0	0	0	0	0	0	0	0	0	0	0	0	0	0	0
gb|ABA71732_1|ARO_3003069|vanXYG	0	0	0	0	0	0	0	0	0	0	0	0	0	0	0	0	0	0	0	0	0	0	0	0	0	0	0	0	0	0	0	0	0	0	0	0	0	0	0	0	0	0	0	0	0	0	0	0	0
gb|AAA65959_1|ARO_3002962|vanZA	0	0	0	0	0	0	0	0	0	0	0	0	0	0	0	0	7.33322	0	0	0	0	0	0	0	0	0	0	0	0	0	0	0	0	0	0	0	0	0	0	0	0	0	0	0	0	0	0	0	0
gb|CBH51823_1|ARO_3000556|tet44	0	0	0	0	0	0	0	0	0	0	0	0	0	0	0	0	0	0	0	0	0	0	0	0	0	0	0	0	0	0	0	0	0	0	0	7.44747	0	0	0	0	0	0	0	0	0	0	0	0	0
gb|YP_002325610_1|ARO_3000774|adeA	0	0	0	0	0	0	0	0	0	0	0	0	0	0	0	0	0	0	0	0	0	0	0	0	0	0	0	0	0	0	0	0	0	0	0	0	0	0	0	0	0	0	0	0	0	0	8.02229	0	0
gb|AAA65956_1|ARO_3000010|vanA	0	0	0	0	0	0	0	0	0	0	0	0	0	0	0	0	9.07286	0	0	0	0	0	0	0	0	0	0	0	0	0	0	0	0	0	0	0	0	0	0	0	0	0	0	0	0	0	0	0	0
gb|ADX95999_1|ARO_3002873|FosB3	0	0	0	0	0	0	0	0	0	0	0	0	0	0	0	0	0	0	0	0	0	0	0	0	0	0	0	0	0	0	0	0	0	0	0	0	0	0	0	0	0	0	0	0	0	0	0	0	0
gb|CBH51824_1|ARO_3002629|ANT(6)-Ib	0	0	0	0	0	0	0	0	0	0	0	0	0	0	0	0	0	0	0	0	0	0	0	0	0	0	0	0	0	0	0	0	0	0	0	8.71624	0	0	0	0	0	0	0	0	0	0	0	0	0
gb|ABA71733_1|ARO_3002972|vanTG	0	0	0	0	0	0	0	0	0	0	0	0	0	0	0	0	0	0	0	0	0	0	0	0	0	0	0	0	0	0	0	0	0	0	0	0	0	0	0	0	0	0	0	0	0	0	0	0	0
gb|EEX02086|ARO_3004089|ANT(3__)-IIa	0	0	0	0	0	0	0	0	0	0	0	0	0	0	0	0	0	0	0	0	0	0	0	0	0	0	1.1707	0	0	0	0	0	0	0	0	0	0	0	0	0	0	0	0	0	0	0	0	0	0
gb|AAA65958_1|ARO_3002955|vanYA	0	0	0	0	0	0	0	0	0	0	0	0	0	0	0	0	10.9941	0	0	0	0	0	0	0	0	0	0	0	0	0	0	0	0	0	0	0	0	0	0	0	0	0	0	0	0	0	0	0	0
gb|AAA65955_1|ARO_3002942|vanHA	0	0	0	0	0	0	0	0	0	0	0	0	0	0	0	0	11.3361	0	0	0	0	0	0	0	0	0	0	0	0	0	0	0	0	0	0	0	0	0	0	0	0	0	0	0	0	0	0	0	0
gb|AAA65954_1|ARO_3002931|vanSA	0	0	0	0	0	0	0	0	0	0	0	0	0	0	0	0	11.5279	0	0	0	0	0	0	0	0	0	0	0	0	0	0	0	0	0	0	0	0	0	0	0	0	0	0	0	0	0	0	0	0
gb|AAA65953_1|ARO_3002919|vanRA	0	0	0	0	0	0	0	0	0	0	0	0	0	0	0	0	11.6651	0	0	0	0	0	0	0	0	0	0	0	0	0	0	0	0	0	0	0	0	0	0	0	0	0	0	0	0	0	0	0	0
gb|CAA63498_1|ARO_3002670|cat	0	0	0	0	0	0	0	0	0	0	0	0	0	0	0	0	0	0	0	0	0	0	0	0	0	0	0	0	0	0	0	0	0	0	0	0	0	0	0	0	0	0	0	0	0	0	0	0	0
gb|CAP69659_1|ARO_3003017|dfrA21	0	0	0	0	0	0	0	0	0	0	0	0	0	0	0	0	0	0	0	0	0	0	0	0	0	0	0	0	0	0	0	0	0	0	0	0	0	0	0	0	0	0	0	0	0	0	0	0	0
gb|AJD73064_1|ARO_3001301|RlmA(II)	0	0	0	0	0	0	0	0.301607	0	0	0	0	0	0.227385	0	0	0	0	0	0	0	0	0	0	0	0	0	0	0.147872	0	0	0	0.138551	0	0	0	0	0	0	0	0	0.147223	0	0	0	0	0	0	0
gb|Q8DWT2|ARO_3003774|Streptococcus	0	0	0	0	0	0	0	0	0	0	0	0	0	0	0	0	0	0	0	0	0	0	0	0	0	0	0	0	0	0	0	0	0	0.508876	0	0	0	0	0	0	0	0	0	0	0	0	0	0	0
gb|NP_358969_1|ARO_3000025|patB	0	0	0	0	0	0.1402	0	0.150804	0	0	0	0.15005	0	0.227385	0	0	0	0	0	0	0	0	0	0	0	0	0	0	0.295744	0	0	0	0	0.149901	0	0	0	0	0	0.256649	0	0	0	0	0	0	0.319406	0	0
gb|YP_001440920_1|ARO_3000746|mepR	0	0	0	0	0	0	0	0.463445	0.184168	0	0	0.395253	0	0	0	0	0.24895	0	0	0	0	0	0	0.0768256	0.245217	0	0	0	0	0.159072	1.96128	0	0	0	0	0	0.178283	0	0	0	0	0	0	0	0	0	0	0	0
gb|ADM92605_1|ARO_3000553|adeR	0	0	0	0	0	0	0	0	0	0	0	0	0	0	0	0	0	0	0	0	0	0	0	0	0	0	0	0	0	0	0	0	0	0	0	0	0	0	0	0.109992	0	0	0	0	0	0	18.0212	0	0
gb|YP_001713101_1|ARO_3000779|adeH	0	0	0	0	0	0	0	0	0	0	0	0	0	0	0	0	0	0	0	0	0	0	0	0	0	0	0	0	0	0	0	0	0	0	0	0	0	0	0	0	0	0	0	0	0	0	17.2394	0	0
gb|ADJ67256|ARO_3003319|Staphylococcus	0	0	0	0	0	0	0	0	0	0	0	0.583978	0	0	0	0	0	0	0	0	0	0	0	0	0	0	0	0	0	0	1.97806	0	0	0	0	0	0	0	0	0	0	0	0	0	0	0	0	0	0
gb|AAD22403_1|ARO_3002970|vanTC	0	0	0	0	0	0	0	0	0	0	0	0	0	0	0	0	0	0	0	0	0	0	0	0	0	0	0	0	0	0	0	11.9606	0	0	0	0	0	0	0	0	0	0	0	0	0	0	0	0	0
gb|NP_359110_1|ARO_3003042|Streptococcus	0	0	0	0	0	1.18757	0.146892	0.681278	0	0	0	0	0	0.136431	0	0	0	0	0	0	0	0	0	0	0	0	1.39227	0	0	0.144932	0	0	0.293403	0	0	0.277662	0	0	0	0	0	0	0	0	0	0	0	0	0
gb|YP_040771_1|ARO_3003315|Staphylococcus	0	0	0	0	0	0	0	0.402143	0	0.178039	0	0.400133	0	0	0	0	0	0	0	0	0	0	0	0	0.595786	0	0	0	0	0.322072	2.59695	0	0	0	0	0	0	0	0	0	0	0	0	0	0	0	0	0	0
gb|YP_039996_1|ARO_3003285|Staphylococcus_gb|YP_039996_1|ARO_3003287|Staphylococcus	0	0	0	0	0	0	0	0.603215	0	0	0	0.3001	0	0	0	0	0.653246	0	0	0	0	0	0	0	0	0	0	0	0	0	2.36508	0	0	0	0	0	0	0	0	0	0	0	0	0	0	0	0	0	0
gb|WP_004746565_1|ARO_3003848|ADC-2	0	0	0	0	0	0	0	0	0	0	0	0	0	0	0	0	0	0	0	0	0	0	0	0	0	0	2.5693	0	0	0	0	0	0	0	0	0	0	0	0	0	0	0	0	0	0	0	16.3936	0	0
gb|YP_001315192_1|ARO_3000347|ErmA	0	0	0	0	0	0	0	4.52411	0	0	0	0	0	0	0	0	0.680464	0	0	0	0	0.361465	0	0	0	0	0	0	0	0	0	0	0	0	0	0	0	0	0	0	0	0	0	0	0	0	0	0	0
gb|AAX14803_1|ARO_3000782|adeK	0	0	0	0	0	0	0	0	0	0	0	0	0	0	0	0	0	0	0	0	0	0	0	0	0	0	0	0	0	0	0	0	0	0	0	0	0	0	0	0.0977711	0	0	0	0	0	0	25.6299	0	0
gb|AAF61331_1|ARO_3002966|vanXYC	0	0	0	0	0	0	0	0	0	0	0	0	0	0	0	0	0	0	0	0	0	0	0	0	0	0	0	0	0	0	0	18.3943	0	0	0	0	0	0	0	0	0	0	0	0	0	0	0	0	0
gb|YP_500802_1|ARO_3003074|Staphylococcus	0	0	0	0	0	0	0	0.314721	0	0	0	1.60053	0	0	0	0	0.473367	0	0	0	0	0	0	0	0	0	0	0	0	0	4.20458	0	0	0	0	0	0	0	0	0	0	0	0	0	0	0	0	0	0
gb|YP_001332362_1|ARO_3000838|arlR	0	0	0	0	0	0	0	0.761955	0	0	0	0.379073	0	0	0	0	0.573023	0	0	0	0	0	0	0	0.282214	0	0	0	0	0	1.32776	0	0	0	0	0	0	0	0	0	0	0	0	0	0	0	0	0	0
gb|YP_002325611_1|ARO_3000775|adeB	0	0	0	0	0	0	0	0	0	0	0	0	0	0	0	0	0	0	0	0	0	0	0	0	0	0	0	0	0	0	0	0	0	0	0	0	0	0	0	0	0	0	0	0	0	0	29.7139	0	0
gb|WP_001025093|ARO_3003323|Staphylococcus	0	0	0	0	0	0	0	0	0	0	0	1.27101	0	0	0	0	0	0	0	0	0	0	0	0	0	0	0	0	0	0	2.36508	0	0	0	0	0	0.573303	0	0	0	0	0	0	0	0	0	0	0	0
gb|YP_186749_1|ARO_3000489|sav1866	0	0	0	0	0	0	0	1.52391	0.211955	0	0	0.379073	0	0	0	0	0.286511	0	0	0	0	0	0	0	0	0	0	0	0	0	6.30687	0	0	0	0	0	0.683941	0	0	0	0	0	0	0	0	0	0	0	0
gb|AEG74319_1|ARO_3002794|QnrS5	0	0	0	0	0	0	0	0	0	0	0	0	0	0	0	0	0	0	0	0	0	0	0	0	0	0	0	0	0	0	0	0	0	0	0	0	0	0	0	0	0	0	0	0	0	0	0	0	0
gb|AAV80464_1|ARO_3000565|tet(38)	0	0	0	0	0	0	0	1.32495	0.439466	0	0	0.408552	0	0	0	0	0.189897	0	0	0	0	0	0	0	0.420183	0	0	0	0	0	3.37982	0	0	0	0	0	0	0	0	0	0	0	0	0	0	0	0	0.140172	0
gb|AAP69916_1|ARO_3001780|OXA-85	0	0	2.66935	0	0	0	0	0	0	0	0	0	0	0	0	0	0	0	0	0	0	0	0	0	0	0	0	0	0	0	0	0	0	0	0	0	32.641	0	0	0	0	0	0	0	0	0	0	0	0
gb|ACG70184_1|ARO_3002788|QnrD1	0	0	0	0	0	0	0	0	0	0	0	0	0	0	0	0	0	0	0	0	0	0	0	0	0	0	0	0	0	0	0	0	0	0	0	0	0	0	0	0	0	0	0	0	0	0	0	0	0
gb|AAP93922_1|ARO_3000569|tet(41)	0	0	0	0	0	0	0	0	0	0	0	0	0	0	0	0	0	0	0	0	0	0	0	0	0	0	8.08674	0	0	0	0	0	0	0	0	0	0	0	0	7.3145	0	0	0	0	0	0	0	0	0
gb|YP_039483_1|ARO_3003296|Staphylococcus	0	0	0	0	0	0	0	1.03408	0	0	0	0	0	0	0	0	0.441382	0	0	0	0	0	0	0	0	0	0	0	0	0	2.29341	0	0	0	0	0	0	0	0	0	0	0	0	0	0	0	0	0	0
gb|ALH22601_1|ARO_3000620|adeL	0	0	0	0	0	0	0	0	0	0	0	0	0	0	0	0	0	0	0	0	0	0	0	0	0	0	2.19153	0	0	0	0	0	0	0	0	0	0	0	0	0	0	0	0	0	0	0	30.9319	0	0
gb|CAA67349_1|ARO_3003359|Streptomyces	0	0.247543	0	0	0	0.269183	0	0	0	0	0	0	0	0	0	0	0.236683	0	0	0	0	0.240977	0	0	0	0	0	0.19465	0	0	0	0	0	0.625676	0	0	0	0	0	0	0	2.54402	0	0	0	0	0	0.537325	0
gb|YP_499945_1|ARO_3000839|arlS	0	0	0	0	0	0	0	0.215719	0.30978	0	0	0.0715469	0	0	0	0	0.628121	0	0	0	0	0	0	0	0	0	0	0	0	0.379661	3.1057	0	0	0	0	0	0	0	0	0	0	0	0	0	0	0	0	0	0
gb|AAF01499_1|ARO_3000193|tetT	0	0	0	0	0	0	0	0	0	0	0	1.13722	0	0	0	0	0	0	0	0	0	0	0	0	0	0	0	0	0	0	0	0	0	0	0	0	37.9587	0	0	0	0	0	0	0	0	0	0	0	0
gb|AAU95768_1|ARO_3000026|mepA	0	0	0	0	0	0	0	2.26205	0.142134	0	0	0.762606	0	0	0	0	0	0	0	0	0	0	0	0	0	0	0	0	0	0	3.54761	0	0	0	0	0	0	0	0	0	0	0	0	0	0	0	0	0	0
gb|AAA25293_1|ARO_3000192|tetS	0	0	0	0	0	0	0	0	4.8882	0	0	0	0	0	0	0	0	0	0	0	0	0	0	0	0	0	0	0	0	0	0	0	0	0	0	0	0	0	0	0	0	0	0	0	0	0	0	0	0
gb|AAA24786_1|ARO_3000368|vanC	0	0	0	0	0	0	0	0	0	0	0	0	0	0	0	0	0	0	0	0	0	0	0	0	0	0	0	0	0	0	0	23.1736	0	0	0	0	0	0	0	0	0	0	0	0	0	0	0	0	0
gb|CAL44992_1|ARO_3002835|lnuA	0	0	0	0	0	0	0	0	0	0	0	0	0.544639	0	0	0	0	0	0	0	0	0	0	0	0	0	0	0	0	0	0	0	0	0	0	0	0	0	0	10.4821	0	0	0	0	0	0	0	0	0
gb|YP_002320475_1|ARO_3000780|adeI	0	0	0	0	0	0	0	0	0	0	0	0	0	0	0	0	0	0	0	0	0	0	0	0	0	0	0	0	0	0	0	0	0	0	0	0	0	0	0	0	0	0	0	0	0	0	27.5967	0	0
gb|YP_002325052_1|ARO_3000768|abeS	0	0	0	0	0	0	0	0	0	0	0	0	0	0	0	0	0	0	0	0	0	0	0	0	0	0	0.562175	0	0	0	0	0	0	0	0	0	0	0	0	0	0	0	0	0	0	0	30.2741	0	0
gb|CAE00499_1|ARO_3003835|cdeA	0	0	0	0	0	0	0	0	0.213022	0	0	0	0	0	0	0	0	0	1.31745	0	0	0	0	0.317365	0	0	0	0	0	0	0	0.510753	0	0	0	0.0951185	0	0	0	0	0	0	0	0	0	0	0	0	0
gb|AEA37904_1|ARO_3003112|lsaC	0	0	0	0	0	0	0	0	0	0	0	0	0	0	0	0	0	0	0	0	0	6.94013	0	0	0	0	0	14.0148	0	0	0	0	0	0	0	0	0	0	0	0	0	0	0	0	0	0	0	0	0
gb|YP_039997_1|ARO_3003291|Staphylococcus	0	0	0	0	0	0	0	0.944162	0	0	0	1.87888	0	0	0	0	0.333289	0	0	0	0	0	0	0	0.263709	0	0	0	0	0	5.40589	0	0	0	0	0	0	0	0	0	0	0	0	0	0	0	0	0	0
gb|AAN62561_1|ARO_3003970|D-Ala-D-Ala	0	0	0	0	0	0	0	0	0	0	0	0	0	0	0	0	0	0	0	0	0	0	0	0	0	0	0	0	0	0	0	15.4119	0	0	0	0	0	0	0	0	0	0	0	0	0	0	0	0	0
gb|AAL12234_1|ARO_3003552|fusB	0	0	0	0	0.0655978	0	0	0	0	0	0	0	0	0	0	0	0	0	0	0	0	0	0	0	0	0	0	0	0	0	0	0	0	0	0	0	0	0	0	0	0	0	0	0	0	0	0.225463	0	0
gb|YP_039482_1|ARO_3003301|Staphylococcus	0	0	0	0	0	0	0	2.41286	0.67119	0	0	1.60053	0	0	0	0	0.604857	0	0	0	0	0	0	0	0.297893	0	0	0	0	0	3.50382	0	0	0.799474	0	0	0	0	0	0	0	0	0	0	0	0	0	0	0
gb|AHW42429_1|ARO_3002858|dfrA12	0	0	0	0	0	0	0	0	0	0	0	0	0	0	0	0	0	0	0	0	0	0	0	0	0	0	0	0	0	0	0	0	0	0	0	0	0	0	0	0	0	0.588893	0	0	0	0	0	0	0
gb|YP_001706894_1|ARO_3000777|adeF	0	0	0	0	0	0	0	0	0	0	0	0	0	0	0	0	0	0	0	0	0	0	0	0	0	0	1.41488	0	0	0	0	0	0	0	0	0	0	0	0	0.228132	0	0	0	0	0	0	37.9028	0	0
gb|AGI42804_1|ARO_3002836|lnuB	0	0	0	0	0	0	0	0	0	0	0	0	0	0	0	0	0	0	0	0	0	0	0	0	0	0	0	0	0	0	0	0	0	0	0	0	0	0	0	0	0	0	0	0	0	0	0	0	0
gb|BAD89844_2|ARO_3000753|abeM	0	0	0	0	0	0	0	0	0	0	0	0	0	0	0	0	0	0	0	0	0	0	0	0	0	0	3.57658	0	0	0	0	0	0	0	0	0	0	0	0	0	0	0	0	0	0	0	28.1077	0	0
gb|NP_358469_1|ARO_3000822|pmrA	0	0	0.284611	0	0	0	0	0.425799	0	0	0	0.654763	0	1.24028	0	0	0	0	0	0	0	0	0	0	0	0	0	0	0.64526	0	0	0	0	0.327058	0	0	0	0	0	0	0	0	0	0	0	0	0.150309	0	0
gb|AJF83452_1|ARO_3003574|LpxC	0	0	0	0	0	0	0	0	0	0	0	0	0	0	0	0	0	0	0	0	0	0	0	0	0	0	1.40884	0	0.50699	0	0	0	0	0	0	0	0	0	0	0.586626	0	0	0	0	0	0	32.0866	0	0
gb|AAF86642_1|ARO_3002933|vanSC	0	0	0	0	0	0	0	0	0	0	0	0	0	0	0	0	0	0	0	0	0	0	0	0	0	0	0	0	0	0	0	30.6753	0	0	0	0	0	0	0	0	0	0	0	0	0	0	0	0	0
gb|WP_002530866_1|ARO_3003974|Propionibacterium	0	0	0	0	0	0	0.525356	0	0	0	0	1.90652	0	0	0	0	1.44098	0	0	0	0	0	0	0	0	0	0	0	0	0.255763	0	0	0	0	0	0	0	0	0	0	0	0	0	0	0	0	0	0	0
gb|YP_009077553_1|ARO_3002680|catB8	0	0	0	0	0	0	0	0	0	0	0	0	0	0	0	0	0	0	0	0	0	0	0	0	0	0	0	0	0	0	0	0	0	0	0	0	0	0	0	0	0	0	0	0	0	0	0	0	0
gb|YP_001706893_1|ARO_3000778|adeG	0	0	0	0	0	0	0	0	0	0	0	0	0	0	0	0	0	0	0	0	0	0	0	0	0	0	1.23757	0	0	0	0	0	0	0	0	0	0	0	0	0	0	0	0	0	0	0	55.9721	0	0
gb|AAM09851_1|ARO_3002923|vanRD	0	0	0	0	0	0	0	0	0	0	0	0	0	0	0	0	0	0	0	0	0	0	0	0	0	0	0	0	0	0	0	0	0	0	0	0	0	0	0	0	0	0	0	0	0	0	0	0	0
gb|AFU35065_1|ARO_3003206|lsaE	0	0	0	0	0	0	0	0	0	0	0	0	0	0	0	0	0	0	0	0	0	0	0	0	0	0	0	0	0	0	0	0	0	0	0	0	0	0	0	0	0	0	0	0	0	0	0	0	0
gb|BAE15963_1|ARO_3002868|dfrG	0	0	0	0	0	0	0	0	0	0	0	0	0	0	0	0	2.41943	0	0	0	0	0	0	0	0	0	0	0	0	0	0	0	0	0	0.860402	0	0	0	0	0	0	0	0	0	0	1.23322	0	0	0
gb|CAJ67339_1|ARO_3000186|tetM	0	0	0	0	0	0	0	0	0	0	0	0	0	0	2.11276	0	0	0	0	0	0	0	0	0	0	0	0	0	0	2.17399	0	0	0	0	0	0	0	0	0	0	0	0	0	0	0	0	0	0	0
gb|CAE50925_1|ARO_3002589|AAC(6_)-Iid	0	0	0	0	0	0	0	0	0	0	0	0	0	0	0	0	0	0	0	0	0	0	0	0	0	0	0	0	0	0	0	0	0	0	0	0	0	0	0	0	0	0	0	0	0	0	0	0	0
gb|AAF86641_1|ARO_3002922|vanRC	0	0	0	0	0	0	0	0	0	0	0	0	0	0	0	0	0	0	0	0	0	0	0	0	0	0	0	0	0	0	0	45.337	0	0	0	0	0	0	0	0	0	0	0	0	0	0	0	0	0
gb|YP_208874_1|ARO_3003930|rpsJ	0	0	0	0	0	0	37.3865	0	0	0	0	0	0	0	0	0	0	0.288784	0	0	0.316301	0	0	0	0	0	0	0	0	0	0	0	0	2.43711	0	0	0	0	0	0	0	0	0	0	8.31615	0	0	0	0
gb|AAK63040_1|ARO_3002635|APH(2__)-IIa	0	0	0	0	0	0	0	0	0	0	0	0	0	0	0	0	0	0	0	0	0	0	0	0	0	0	0	0	0	2.45407	0	0.543131	0	0	0	0	0	0	0	0	0	0	0	0	0	0	0	0	0
gb|AFU35063_1|ARO_3002630|ANT(9)-Ia	0	0	0	0	0	0	0	0	0	0	0	0	0	0	0	0	0	0	0	0	0	0	0	0	0	0	0	0	0	0	0	0	0	0	0	0	0	0	0	0	0	0	0	0	0	0	0	0	0
gb|YP_008997281_1|ARO_3002626|ANT(6)-Ia	0	0.21898	0	0	0	0	0	0	0	0	0	0	0	0	1.79647	0	0	0	0	0	0	0	0	0	0	0	0	0	0	2.91018	0	0	0	0	0	0	0	0	0	0	0	0	0	0	0	0	0	0	0
gb|AAX14802_1|ARO_3000781|adeJ	0	0	0	0	0	0	0	0	0	0	0	0	0	0	0	0	0	0	0	0	0	0	0	0	0	0	1.31492	0	0	0	0	0	0	0.179882	0	0	0	0	0	0.615958	0	0	0	0	0	0	70.1415	0	0
gb|AAV97957_1|ARO_3001933|CTX-M-72	0	0	0	0	0	0	0	0	0	0	0	0	0	0	0	0	0	0	0	0	0	0	0	0	0	0	0	0	0	38.0641	0	0	0	0	0	0	0	0	0	0	0	0	0	0.519645	0	0	0	0	0
gb|AAA26549_1|ARO_3002549|AAC(6_)-Ic	0	0	0	0	0	0	0	0	0	0	0	0	0	0	0	0	0	0	0	0	0	0	0	0	0.187049	0	16.2956	0	0	0	0	0	0	0	0	0	0	0	0	22.0515	0	0	0	0	0	0.0754298	0	0.375606	0
gb|AAA22904_1|ARO_3000578|CcrA	0	0	0	0	0	0	0	0	117.84	0	0	0	0	0	0	0	0	0	0	0	0	0	0	0	0	0	0	0	0	0	0	0	0	0	0	0	0	0	0	0	0	0	0	0	0	0	0	0	0
gb|AIA58911_1|ARO_3001396|OXA-1	0	0	0	0	0	3.59684	0	0	0	0	0	0	0	0	0	0	0	0	0	0	0	0	0	0	0	0	0	0	0	0	0	0	0	0	0	0	0	0	63.0312	0	0	0	0	0	0	0	0	0	0
gb|NP_462089_1|ARO_3003939|Salmonella	2.10111	0	0	0.858761	3.15744	3.49938	0	0	0	0	0	0	1.93165	0	2.42967	0	2.17749	2.14855	2.34507	0	1.56885	0	0	0	0	0	0.210387	0	0.283915	0	0	0.270359	1.86213	0	0.217969	1.51048	0	1.2323	3.15156	0	0	0.282669	0.249525	0	0	0	0	2.32124	0.479691
gb|AAK63041_1|ARO_3002559|AAC(6_)-Ip	0	0	0	0	0	0	0	0	0	0	0	0	0	0	0	0	0	0	0	0	0	0	0	0	0	0	0	0	0	1.54595	0	0	0	0	0	0	0	0	0	0	0	0	0	0	0	0	0	0	0
gb|AET35493_1|ARO_3001777|OXA-347	0	0	0	0	0	0	0	0	0	0	0	0	0	0	0	0	0	0	0	0	0	0	0	0	0	0	1.93212	0	0	0	0	0	0	0	0	0	0	0	0	0	0	30.2859	0	0	0	0	0	0	0
gb|WP_014550864_1|ARO_3003953|hmrM	0	0	0	0	0	0	0	17.7674	0	0	0	0	0	0	0	0	0	0	0	0	0	0	0	0	0	0	0	0	0	0	0	0	0	5.17346	0	0	0	0	0	0	0	0	0	0	0.710194	0	0	0	0
gb|YP_001086469_1|ARO_3003995|Clostridium	0	0	0	0	0	0	0	0	0	0	0	0	0	0	0	0	0	0	3.55313	0	0	0	0	0.933289	0	0	0	0	0	0	0	1.84335	0	0	0	0	0	0.427881	0	0	0	0	0	0	0	0	0	0	0
gb|ACC85616_1|ARO_3002804|FosA2	0	0.123771	0	0	0	0	0	0	0	0	0	0	0	0	0	0	0	0	0	0	0	0	0	0	0	0	0.686044	0	2.56312	0.126028	0	1.02854	0	0.156419	0	0	0	0	0	0	0	0	0	0	0	0	0	0	0
gb|AAD12753_1|ARO_3000177|tet(J)	0	0	0	0	0	0	0	0	0	0	0	50.3042	0	0	0	0	0	0	0	0	0	0	0	0	0	0	0	0	0	0	0	0	0	0	0	0	0	0	0	0	0	0	0	0	0	0	0	0	0
gb|AIT76100_1|ARO_3002152|DHA-21	0	0	0	0	0	0	0	0	0	0	0	0	0	0	0	0	0	0	0	0	0	0	0	0	0	0	0	0	0	0	0	0	0	0	0	0	0	0	0	0	0	0	0	0	0	0	0	0	0
gb|BAA23130_1|ARO_3002493|SRT-1	0	0	0	0	0	0	0	0	0	0	0	0	0	0	0	0	0	0	0	0	0	0	0	0	0	0	10.1906	0	0	0	0	0	0	0	0	0	0	0	0	30.2379	0	0	0	0	0	0	0	0.773748	0
gb|CAC81324_1|ARO_3003015|dfrA19	0	0	0	0	0	0	0	0	0	0	0	0	0	0	0	0	0	0	0	0	0	0	0	0	0	0	0	0	0	0	0	0	0	0	0	0	0	0	0	0	0	0	0	0	0	0	0	0	0
gb|YP_003283625_1|ARO_3000178|tet(K)	0	0.292508	0	0	0	0	0	0	0	0	0	6.25256	0	0	0	0	0	0	0	0	0	0	0	0	0	0	0	0	0	0	0	0	0	0	0	0	0	0	0	0	0	0	0	0	0	9.89203	0	0	0
gb|NP_863643_1|ARO_3002597|AAC(6_)-Ie-APH(2__)-Ia	0	0	0	0	0	0	0	0	0	0	0	0	0.285466	0	2.60322	0	4.95566	0	0	0	0	0	0	0	0	2.49449	0	0	0	3.12162	0	0	0	0	0	0	0	0	0	0	0	0	0	0	0	16.3354	0	0	0
gb|AAA25655_1|ARO_3002670|cat	0	0	0	0	0	0	0	0	0	0	0	56.1186	0	0	0	0	0	0	0	0	0	0	0	0	0	0	0	0	0	0	0	0	0	0	0	0	0	0	0	0	0	0.294446	0	0	0	0	0	0	0
gb|AAK01167_1|ARO_3002819|msrC	0	0	0	0	0	0	0	0	0	0	0	0	0	0	0	0	1.1945	0	0	0	0	0	0	0	0	0	0	0	0	0	0	0	0	0	0	0	0	0	0	0	0	0	0	0	0	0	0	0	0
gb|YP_001245420_1|ARO_3000215|mecR1	0	0.0841401	0	0	0	0	2.64841	0	0	0	0.748432	0	0.407808	0	0	0	0.125624	0	1.35292	0	0	0	0	0	0.12374	1.4285	0	2.74517	0	0	0	0	0.153472	0	0.337065	0	0	0	0	1.54748	0	0	0	0	0	5.47294	2.86993	0	0.221532
gb|CAC19929_1|ARO_3002854|dfrA1	0	0	0	0	0	0	0	0	0	0	0	0	0	0	0	0	0	0	0	0	0	0	0	0	0	0	0	0	0	0	0	0	0	0	0	0	0	168.799	0	0	0	0	0	0	0.39784	0	0	0	0
gb|BAG75524_1|ARO_3003954|efmA	0	0	0	0	0	0	0	0	0	0	0	0	0	0	0	0	2.86691	0	0	0	0	0	0	0	0	0	0	0	0	0	0	0	0	0	0	0	0	0	0	0	0	0	0	0	0	0	0	0	0
gb|AGN33258_1|ARO_3002829|vgaA	0	0	0	0	0	0	0	0	0	0	0	0	0	0	0	0	0	0	1.22139	0	0	3.47006	0	0	0	0	0	0	0	0	0	0	0	0	0	0	0	0	0	0	0	0	0	0	0	0	0	0	0
gb|YP_001569085_1|ARO_3000621|PC1	0	0.783949	0	0	0	0	0.117514	1.33914	0	1.29147	0.764101	0	0.287448	0	0	0.135894	0.217749	0.344319	2.41021	1.56853	0	3.95498	0.147451	0	0	0.128882	0	3.63128	0	0	0.126137	0	0	0	0.384239	0	0	0	0.363641	0.61122	0	0	0	0	0	1.46753	9.78659	0	0.119923
gb|ALL09868|ARO_3003092|Enterococcus	0	0	0	0	0	0	0	0	0	0	0	0	0	0	0	0	1.51214	0	0	0	0	0	0	0	0	0	0	0	0	0	0	0	0	0	0	0	0	0	0	0	0	0	0	0	0	0	0	0	0
gb|BAD95494_1|ARO_3002895|SAT-1	0	0	0	0	0	0	0	0	0	0	0	0	0	0	0	0	0	0	0	0	0	0	0	0	0	0	0	0	0	0	0	0	0	0	0	0	0	208.331	0	0	0	0	0	0	0.544845	0	0	0	0
gb|NP_373280_1|ARO_3000124|mecI	0	0	0	0	0	0	7.33413	0	0	0.109685	0.142793	0	0	0	0	0	0	0	1.9612	0.111239	0	0	0	0.112495	0.321724	0	0	5.20801	0	0	0	0	0.0890687	0	0	0	0	0	0	1.20772	0	0	0	0	0	11.9647	0.375074	0	1.23992
gb|CAE51638_1|ARO_3002641|APH(3_)-Ia	0	0	0	0	20.5506	0	0	0	0	0	0	0	0	0	0	0	0	0	0	0	0	0	0	0	0	0	0	0	0	0	0	0	0	0	0	0	0	0	0	28.6706	0	0	103.518	0	0	0	0	0	0
gb|AFK58561_1|ARO_3003079|Enterococcus	0	0	0	0	0	0	0	0	0	0	0	0	0	0	0	0	3.84262	0	0	0	0	0	0	0	0	0	0	0	0	0	0	0	0	0	0	0	0	0	0	0	0	0	0	0	0	0	0	0	0
gb|AAD46626_1|ARO_3002596|AAC(6_)-IIc	0	0	0	0	0	0	0	0	0	0	0	0	0	0	0	0	0	0	0	0	0	0	0	0	0	0	0	0	0	0	0	0	0	0	0	0	0	0	0	0	0	0	0	0	0	0	0	0	0
gb|Q0SSM7|ARO_3003773|Clostridium	0	0	6.57798	0	0	0.0248936	0	0	0	0	0	11.6961	2.55195	0	0	0	0	0	0	0	0	3.38021	0	0	6.26787	0	0	0	0	0	0	0.0250023	0	0	0	6.07638	0.937362	0	0	0	0	0	0	0	0	0	0	0.381627	0
gb|ACT97415_1|ARO_3002999|CblA-1	2.0816	0	0	0.0663534	0	0	0	0	0	0	0	0	0	0	0	0.252	0	0	18.4511	0	0	0	0	0	0	0	0	0	0.168997	0	0	0	0	0	0	0	0	0	0.344105	0	0	25.1838	0	30.1143	0	0	0	0	0
gb|AAC78336_1|ARO_3002826|EreA2	0	0	0	0	0	0	0	0	0	0	0	0	0	0	0	0	0	0	0	0	0	0	0	0	0	0	0	0	0	0	0	0	0	0	0	0	0	0	0	0	0	0	0	0	0	0	0	0	0
gb|AAC36915_1|ARO_3000593|ErmQ	0	0	44.3553	0	0	0	0	0	0.0274578	0	0.155264	0	0	0	0	0	0	0	0	0	0	0	0	2.89859	0	0	0	0	0	0	0	0	0	0	0	0	0	0	0	0	0	2.25481	0	0	0	0	0	0.411422	0
gb|YP_006938491_1|ARO_3003905|ANT(4_)-Ib	0	0.0334255	0	0.0315103	0	0.0395083	0	0	0	1.87516	0.0156486	0	1.57956	0	0	0	0	0	9.61814	0.0487624	0	0.0169768	0	0	0.0314799	0	0	0	3.22946	0	9.8676	0.0396808	0.0195219	0.0422423	0.0159957	0	0	0	0	0.87994	0	0	0	0	0	20.4038	0.0450043	0	0
gb|AGC51118_1|ARO_3000617|mecA	0	0	0	0	0	0	2.81012	0	0	0	0.46356	1.25259	0.299946	0	0	0	0	0	2.83221	0.361124	0	0	0	0.3652	0	1.68107	0	3.45293	0	0	0	0	0	0	1.65846	0	0	0	0	2.49954	0	0	0	0	0	5.62991	4.8883	0	0
gb|BAJ17544_1|ARO_3002069|CMY-59	0	0	0	0	0	0	0	0	0	0	0	0	0	0	0	0	0	0	0	0	0	0	0	0	0	0	0	0	0	0	0	0	0	3.81349	0	0	0	0	0	0	0	1.52898	0	0	0	0	0	1.67059	0
gb|CAC41371_1|ARO_3000196|tet32	0	0	0	0	0	0	0	0	0	0	0	0	0	0	0	0	0	0	0	0	0	0	0	0	0	0	0.468797	0	0	0	0	0	0	2.53399	0	0	47.9398	0	0.303034	0	0	15.8694	0	0	0	0	0	0.64479	0
gb|AKN19287_1|ARO_3002578|AAC(6_)-Ib7	0	0	0	0	0	0	0	0	0	0	0	0	0	0	0	0	0	0	0	0	0	0	0	0	0	0	0	0	0	0	0	0	0	0	0	0	0	0	0	0	0	0	0	0	0	0	0	0	0
gb|AFK58562_1|ARO_3003078|Enterococcus	0	0	0	0	0	0	0	0	0	0	0	0	0	0	0	0	5.1235	0	0	0	0	0	0	0	0	0	0	0	0	0	0	0	0	0	0	0	0	0	0	0	0	0	0	0	0	0	0	0	0
gb|YP_006374661_1|ARO_3003438|Enterococcus	0	0	0	0	0	0	0	0	0	0	0	0	0	0	0	0	4.83886	0	0	0	0	0	0	0	0	0	0	0	0	0	0	0	0	0	0	0	0	0	0	0	0	0	0	0	0	0	0	0	0
gb|AAY32951_1|ARO_3002837|lnuC	0	0	0	0	0	0	0	0	0	0	0	0	0	0	0	0	0	0	0	0	0	0	210.668	0	0	0	0.209688	0	0.318343	0.0288902	0	0	0	0.0358568	0	0	0	0	0.120811	0	0	2.11297	0	0	0	0	0	0	0
gb|CAA52904_1|ARO_3002688|catS	0	0	0	0	0	0	0	0	0	0	0	0	0	0	0	0	0	0	0	0	0	0	0	0	0	0	0	0	0	0	0	0	0	27.7532	0	0	0	0	0	0	0	124.172	0	0	102.302	0	0	0	0
gb|AET10445_1|ARO_3004033|tetB(46)	0	0.0442499	0	0	0	1.44327	5.52756	6.14805	0.093897	0	4.97365	0	0.160852	0	0	0	0	0.046385	0	0	0	0.980964	0.11022	0	0	0	0	3.6927	0.275824	0	0	0	0	0	0.0814666	0	0	0	2.01607	1.52725	0	0	0	0	0	1.90671	15.9075	0.276078	0
gb|ABG91835_1|ARO_3002860|dfrA17	0	0	0	0	0	0	0	0	0	0	0	0	26.3467	0	0	0	0	0	0	2.43243	0	0	0	0	0	0	0	0	0	0	0	0	0	0	0	0	0	0	0	0	0	0	0	0	0	0	0	0.307043	25.348
gb|AGV10830_1|ARO_3002647|APH(3_)-IIIa	0	0	0	0	0	0	0	0	0	0	0	0.0417934	0.200157	0	1.37462	0	6.03336	0	0.151197	0	0	0	402.694	0	0	0	0	0	0.247121	1.58108	0	0	0	3.29841	0.727264	0.0730407	0	0	0	0	0	0.0410061	0	0	0	1.68309	1.95721	0	0
gb|YP_003281576_1|ARO_3000815|mgrA	0	1.00907	0.0776211	0.33195	0.0867429	0	1.62327	1.67143	0.166228	0.371519	0.286131	27.0163	1.10896	0.0899544	0	0	0.718594	0.393508	1.12788	0.890479	0	3.19479	4.98354	0.138455	0.353543	1.62054	0.0866978	1.94484	0.116998	0.0955598	5.61724	0	0	0	0.337019	0	0.187647	0	1.07415	0.609189	0	0	0	0	0	2.68972	12.8725	0	0
gb|WP_009887863_1|ARO_3003357|Clostridium	0	0	0	0	0	0	0	0	2.78802	0	0	0	0	0	0	0	0	0	15.0325	0	0	0	0	7.75348	0	0	0	0	0	1.33784	0	9.35856	0	0	0	0	0	5.33206	0	0	0	0	0	0	0	0	0	0	0
gb|ACI32877_1|ARO_3002859|dfrA14	0	0	0	0	0	19.8064	0	0	0	0	0	0	0	0	0	0	0	0	0	0	0	0	0	0	0	0	0	0	0	15.1916	0	0	0	0	0	0.143038	0	0	94.3677	0	0	0	0	0.238507	0	0	0	0	0
gb|AAB63533_1|ARO_3002556|AAC(6_)-Ii	0	0	0	0	0	0	0	0	0	0	0	0	0	0	0	0	4.85521	0	0	0	0	0	0	0	0	0	0	0	0	0	0	0	0	0	0	0	0	0	0	0	0	0	0	0	0	0	0	0	0
gb|ABF66011_1|ARO_3002881|lmrC	0	0.931077	0	0	0	0	0	0	0	0	0	0	0	0	0	0	0	0	0	0.271658	0	0	0	0	0	0	0	0	0	0	0	0	0	0.235334	0	0	0	0	0	30.4969	0	0	0	0	0	0	0	13.5579	0
gb|AAB53445_1|ARO_3002897|SAT-4	0	0	0	0.0738613	0	0.150291	0	0	0	0	0	0.0617348	0	0	1.38806	0	6.44941	0	0.312983	0	0	0	483.418	0	0	0	0	0	0.0608388	1.53267	0	0	0	3.01749	0.665047	0	0	0	0	0	0	0	0	0.234368	0	1.50253	2.82557	0	0
gb|YP_008997285_1|ARO_3000615|mefA	0	0	0	5.81453	0	0	0.734462	0	0	0	0	0	0	0	0.253091	0	0	0	0	0	0	0	0	0	0	0	30.4623	0	0	9.17905	0	0.84487	0	1.19921	0	0	25.1776	0	0	0	0	6.18338	0	0.437263	0	0	0	0	1.71318
gb|CDO61516_1|ARO_3003949|efrB	0	0	9.62814	0	0	0.576821	0	0	0	0	31.008	0.308674	0	0	0.780965	3.34881	1.71518	0.89523	0	0	0.140076	16.4529	0.157983	22.7386	0	0	0	0	0.760485	1.16175	188.829	0	0	1.75026	0	0.317169	13.1031	0.825199	0.259744	0.263982	0	0	4.19092	4.88064	0	0.887917	0	1.24352	0
gb|AET10444_1|ARO_3004032|tetA(46)	0	0	0	0	0	2.74638	7.71226	0	0	0	7.32947	0	0.452368	0	0	0	0	0.0502938	0	0	0	1.39814	0	0	0	0.0543042	0	6.19021	0	0	0	0	0	0	0	0	0	0	0.908093	3.4391	0	0	0	0	0	1.4474	12.7759	0.318852	0
gb|AFK31666_1|ARO_3000567|tet(40)	55.7168	0	0	0	0	0	0	0	0	0	0	0	0	0	0	0	0	0	0	0	0	0	0	0	0	0	4.59026	0	0	0	0	0.84487	0	43.7113	0	0	0	0	0	0	0	2.31274	0	0	0	0	0	0	0
gb|YP_007503840_1|ARO_3000165|tet(A)	0	0	0	33.1909	0	6.7428	0	27.4378	0	0	0	1.2347	0	0	0	0	2.81052	0	0	0	0	0	0	0	0	0	1.87845	0	0	0	0	0	0	29.6262	0	0.250812	0	0	118.303	0	0	0.200001	0	0	0	0	0	0	0
gb|CAE51745_1|ARO_3000168|tet(D)	0	0	0	122.903	0	9.19993	0	29.6873	0	0	0	1.09403	0	0	0	0	3.10085	0	0	0	0	0	0	0	0	0	1.91261	0	0	0	0	0	0	40.166	0	0.239	0	0	150.98	0	0	0	0	0	0	0	0	0	0
gb|AAL08441_1|ARO_3002670|cat	26.0852	0	0	0	0	7.69095	0	0	0	0	0	0	74.5723	0	0	0	0	0	0	0	0	0	0	0	0	0	0	0	0	0	0	0	0	0	0	0	83.2291	231.056	124.52	0	0	0	0	0	0	0	0	0	0
gb|AAA98296_1|ARO_3000250|ErmC	0	0.11387	0	0.224025	0	0	0.383198	7.44769	0.0875465	0.430854	0	0	3.9053	0	0	0	1.47217	0.617579	0	0.230718	0	3.5807	0	0	0.6621	7.73852	0	0	0	0	0	0	0	0	0	0	0	0	0	8.80909	0	0	0	0.228137	0	0.414361	0	0	0.932733
gb|AAA22851_1|ARO_3000179|tet(L)	0	0	0	0	0	0	0	24.5307	0	0	0	0	0	0	0	0	3.02429	0	0	0	0	0	600.861	0	0	0	0	0	0	0	0	0	0	0	0	0	0	0	0	0	0	4.497	0	0	0	0	0	0	0
gb|ABF66027_1|ARO_3002882|lmrD	0	1.3896	0	0	0	0	0	0	0	0	0	0	0	0	0	0	0	0	0	0	0	0	0	0	0	0	0	0	0	0	0	0	0	1.19921	0	0	0	0	0	37.4708	0	0	0	0	0	0	0	18.9407	0
gb|WP_014065640_1|ARO_3003924|Haemophilus	0	0	0.596327	9.20101	0	0	57.1689	0	0	5.45986	3.4767	2.05783	0	0	0	0	6.62074	0.483908	0	0	0.530018	0.937855	0	0	0.932535	0	0.228681	0	0.337994	0	12.3395	0	0	139.433	0	7.79217	0	0	0	0	0	0	0	0	2.04604	0	0	0	0
gb|CAD09823_1|ARO_3003479|tetR	0	0	0	0	0	6.602	0	39.1735	0	0	0	1.69468	0	0	0	0	3.09595	0	0	0	0	0	0	0	0	0	2.78453	0	0	0	0	0	0	46.1344	0	0.357934	0	0	151.517	0	0	0.301424	0	0	0	0	0	0	0
gb|AIJ27543_1|ARO_3002629|ANT(6)-Ib	0	0	0	0	0	0	0	0	0	0	0	0	94.9906	0	0	0	0	0	0	0	0	0	0	2.0999	0	0	0	0	0	3.56757	0	201.209	0	0	111.499	0.484129	0	0.119718	0	0.12766	0	0	0	0	0	0	0	47.6152	0
gb|AAA98096_1|ARO_3000595|ErmT	0	0	0	0	0	0	0	33.4784	0	0	0	0	0	0	0	0	0	0	57.4053	0	0	0	798.537	0	0	0	0	0	0	0	0	0	0	0	0	0	0	0	0	0	0	0	0	0	0	0	0	0	0
gb|AET15272_1|ARO_3003197|aadA25	0	0.474457	0	0	0	9.39337	0	0	0	0	0	0	0	0	0	0	0	0	0	0.346077	0	0	0	0	0	0	0	0	0	37.4409	0	0	0	0.299803	0	0	0	318.825	157.452	0.171099	0	0.588893	0	0.437263	2.28758	0	0	0	0
gb|AFK13828_1|ARO_3000823|ramA	0	4.3796	0	0	0	0	0	0	0	0	0	3.50387	0	0	0	0	0	0	0	0	0	0	0	0.646123	21.7381	0	4.85508	0	36.2567	2.22973	0	1.64407	0	1.10696	0	0	0.526819	0	0	8.52865	10.1926	0.543594	0	0	248.898	0	0	38.1914	0
gb|BAJ09383_1|ARO_3003046|qacA	0	0	0	0	0	0	8.99341	0.804286	0	1.36496	0	0	3.21942	0	0	0	0.725829	0	13.0281	0	0	0	21.2148	0	0	5.12898	0	0.129368	0	0	4.20458	0	0.738941	0	0	0	0	0	0	3.26835	0	0	0	0	0	10.4647	10.3253	0	0.799486
gb|YP_005228001_1|ARO_3003968|Klebsiella	0	11.4517	0	0	0	0	0	0	0	0	0	0	0	0	0	0	0	0	0	2.35962	0	0	0	0	0	0	0.109576	0	0	10.9358	0	0	0	4.26538	0	0	0	0	0	0.171099	0	0	0	0.238507	0	0	0	26.3778	0
gb|CDO61513_1|ARO_3003948|efrA	0	0	22.4675	0	0	0	0	0	0	0	50.8007	0.84734	0	0	0.714609	2.91201	2.56175	2.45749	0	0	0	41.1645	0	60.2795	0	0	0	0	0	3.06916	372.847	0	0	3.38601	0	2.2213	25.6075	0.45305	0.713022	0.966208	0	0	9.54066	9.25968	0	2.13274	0	0.921128	0
gb|ACA23185_1|ARO_3000194|tetW	2.40126	1.59417	21.7898	0	0	0	0	1.15817	0.161085	0	0	0	0	0	0	0	0	0	0	2.32564	0	0	0	0.335984	0	1.28882	1.89348	1.12119	0	145.396	0	0.270359	0	7.77089	0	1.00699	0	0	0	0	0	2.54402	0	2.09886	0	0	0	37.1399	0
gb|AAO04716_1|ARO_3002865|dfrC	0	0.948914	0	0.447271	0	0	1.95857	14.4771	0.335595	4.09489	0.444245	91.2303	1.14979	0	0	0	1.36093	0.9947	9.22827	4.84508	0	5.78344	5.52939	0	0	3.22205	0	6.61811	0	0	14.1905	0	2.77103	0	1.3623	0	0	0	1.01011	0	0	0	0	0	0	4.74789	39.1804	0	0
gb|CAQ03505_1|ARO_3001338|SHV-100	0	61.619	0	0	0	7.88043	0	0	0	0.0930658	0	64.7669	0	0	0	0	0	0	0	62.6671	0	0	0	0	0	0	0.627084	0	0	27.8446	0	0	0	2.41004	0	0	69.1485	0	0	3.0292	0	0.521315	0	0	0	0	0	11.3327	0
gb|AAA20117_1|ARO_3000195|tetB(P)	0	0	40.8484	0	0	0	0	0	0	0	0	64.8215	13.7975	0	0	0	0	0	0	0.361124	0	35.5269	0	0	41.3646	0	0	0	0	0.504113	0	0	0	0	0	0	4.23746	0	0	0	0	0	0	0	0	0	0	3.68451	0
gb|BAC11911_1|ARO_3003551|emeA	0	0	16.5302	0	0	0.158966	0	0	0	0	51.3903	0.600199	0	0.218289	1.26545	5.43574	2.31465	2.14855	0	0	0.154415	30.3052	0	55.7734	0	0	0	0	1.77447	3.4236	344.355	0	0	2.99803	0	2.01398	23.0118	1.58257	1.24535	0.513298	0	0	8.45992	8.39544	0	1.65745	0	2.28469	0
gb|AAG03357_1|ARO_3000596|ErmX	0	0	0	0	0	0	0	1.06412	0	0	0	0	0	0	83.7338	0	0	0	0	0	0	0	0	0	0	0	0	0	0	0.120777	0	0	0	0	0	0.630095	0.720482	0.507575	0	0	0	0	0	0	0	0.378433	0.114414	0	0
gb|CAA38525_1|ARO_3002535|AAC(3)-IIc	0	0	0	0	0	0	0	0	0	0	0	0	0	0	0	0	0	0	0	0	0	0	0	0	0	0	0	0	0	89.6165	0	0	0	0	0	0	0	0	0	0	0	0	0	0	0	0	0	0	0
gb|AAF17880_1|ARO_3002605|aadA5	0	0	0	0	0	0	0	0	0	0	0	0	0	0	0	0	0	0	0	0	0	0	0	0	0	0	0	0	0	0	0	0	0	0.575622	0	0	0	0	0	0	0	0	0	0	0	0	0	0	108.179
gb|AIT76113_1|ARO_3002174|MIR-9	0	1.36644	0	0	0	0	0	0	0	0	0	3.74524	0	0	0	0.271787	0	0	0	0.332234	0	0	0	60.1411	23.3786	0	4.41812	91.0029	96.8149	0.927567	0	2.16287	0	0	0	0	0	0	0	3.94213	5.30016	0.282669	0	0	241.951	0	0.666586	45.6511	0
gb|AAA20116_1|ARO_3000180|tetA(P)	0	0	93.1027	0	0	0	0	0	0	0	0	28.9512	9.52132	0	0	0	0	0	0	0	0	25.3955	0	0	24.7101	0	0	0	0	0.307597	91.4654	0	0	0	11.7318	0	5.63557	0	0	0	0	0	0	0	0	0	0	2.87781	0
gb|AFK13827_1|ARO_3000825|robA	0	0.351098	0	0	0	0	0	0	0	0	0	8.69088	0	0	0	0	0	0	0	1.03823	0	0	0	138.285	48.2408	0	0.762652	73.5739	2.36004	0.599054	0	1.77986	0	0.575622	0	0	0	0	0	1.88209	0	0	0	0	421.695	0	0.851749	21.3587	0
gb|AAS13767_1|ARO_3003839|Mrx	0	7.12558	0	122.69	0	0	0	0	0	0	0	0	0	0	0	0	0	0	0	6.26761	0	0	0	0	0	0	0	0	0	0	0	0	0	0.662141	0	0.115835	0	0	0	0	0	0.757148	0	0	0	0	0	0	67.9808
gb|AAS68233_1|ARO_3000391|norA	0	5.26028	0	0	0	0	4.94325	6.86091	0	1.50443	1.71517	131.741	2.36957	0	0	1.0192	1.05324	1.79046	10.3659	1.96813	0.142106	5.73315	22.8067	0	0.466267	7.34067	0	7.83002	1.06468	0	10.8588	0	1.14215	0	2.22707	0	0	0	5.6259	0.615958	0	0	0	0	0	5.35967	60.7371	0	0
gb|AAT46077_1|ARO_3000300|lsaA	0	0	31.7775	0	0	0.441355	0	0	0	0.180813	89.9172	0.552364	0	0.123095	2.38069	5.53281	3.09773	3.55379	0	0	0	47.1097	0	80.4794	0	0	0	0	0.769703	4.34797	275.192	0	0	4.41995	0	1.30606	42.1555	0.989274	1.19377	0.666387	0	0	11.3192	15.9446	0	1.81796	0	1.80066	0
gb|BAA03776_1|ARO_3000316|mphA	0	6.71022	0	0	0	0	0	0	0	0	0	0	0	0	0	0	0	0	0	6.49961	0	0	0	0	0	0	0	0	0	0	0	0	0	0.912414	0	0.491961	0	0	0	0	0	0.745116	0	0	0	0	0	0	80.7071
gb|AAL78275_1|ARO_3002391|OXY-1-3	0	0	0	0	56.8841	0	0	0	0.191768	0	0	0	0	0	0	0	33.6992	0	0	0	0	172.126	0	0	0	0	0.478152	0	0	14.0791	0	0	0	0	0	0	0	0	0	75.7815	292.951	0	290.815	68.4628	0	0	0	0.307043	0
gb|AAA27471_1|ARO_3000205|tetX	35.8513	43.547	0	0	0	0	0	0	0	0	0	0	0	0	0	0	0	0	0	60.8727	0	0	0	0	0	0	59.4488	0	0	0.82861	0	0	33.6816	1.34911	108.638	0	0	0	0	0	0	126.354	0	126.109	0	0	0	0	0
gb|AAU10334_1|ARO_3002628|aad(6)	0	0	0	0	0	0	0	0	0	0	0	0	0	0	5.60693	0	23.8686	0	0	0	0	0	1956.55	0	0	0	0	0	0	6.68919	0	0	0	14.944	2.51502	0	0	0	0	0	0	0	0	0	0	10.7575	8.25541	0	0
gb|AAD01868_1|ARO_3002867|dfrF	1.42034	1.09791	0	132.874	0	0	0	24.8474	0	0	0.193462	0	0	0	0	0	1.79736	0	5.39543	1.19978	0	0	1009.5	0	0	0	0.527713	0	0.257584	0.0701286	0	0	0	2.37055	0	3.36329	0	0	0	41.4866	0	16.3678	0	0	0	0	0	0	0
gb|AEJ33969_1|ARO_3000410|sul1	0	0.981031	0	0	0	0	0.116736	0	0	0	0	0	94.6669	0	0	0	0	0	0	4.49155	0	0	0	0	0	0	0	0	0	32.1867	0	0	0	0.171316	0	0	0	105.972	0	0.353781	0	0.645164	0	0.209886	0.410041	0	0	0.906957	65.8238
gb|AAC23556_1|ARO_3002660|APH(6)-Id	0	2.49243	0	101.69	0	35.0054	0.0378264	0	0	0	0	0	99.351	0	0	0	0	0	0	8.50192	0	0	0	0	0	0	0	0	0	27.5061	0	0	0	0.787465	0	0.607758	0	0	168.477	0.0528719	0	0.409445	0	0.27024	0	0	3.78352	1.61889	58.1343
gb|AAF86219_1|ARO_3000375|ErmB	1.0194	0	0	0	0	0.228552	0	0.163892	0	0	177.106	0	72.8202	0.30318	4.04945	0	5.74614	0.663133	0	0	0.148005	57.1918	0.250388	0.466645	0	0	0	0	0.0803532	3.54279	197.966	146.069	0	8.39448	66.2988	0	0	5.99033	0	0.0929747	0	92.2599	0	0	0	1.64181	0	0	0
gb|AEL31272_1|ARO_3002756|QnrB41	0	3.84759	0	0	0	110.636	0.368566	0	0	0	0	0	0	0	0	0	0	0	0	55.071	0	0	0	0	0	0	0	0	0	0	0	0	0	2.12588	0	0	0	0	0	0	0	1.50971	0	0	0	0	0	0.146543	0
gb|CAP12359_2|ARO_3002452|OKP-B-19	0	16.3688	0	0	0	2.80399	0	0	78.3278	184.456	0	18.3061	0	0	0	0	0	0.746025	0	15.9196	0	0	0	0	6.70259	0.322205	0	0	0	4.83108	0	6.75896	0	0.299803	134.001	0	15.1607	0	0	1.0266	0	0	0	0	0	0	0	2.68662	0
gb|AAA23033_1|ARO_3000190|tetO	69.3895	17.8842	0	1.51546	0	0	0	0	0	0	0	0.762606	0.730457	0	0	0	0	0	0	2.34518	0	0	0	0	0	92.5676	6.12597	0	0	21.2795	0	5.24814	3.05139	35.807	12.1165	2.66556	16.2818	0	0	2.02904	0	24.4425	0	0.740774	0	0	0.18037	0.910291	27.5117
gb|CAC41008_1|ARO_3004041|Klebsiella	0	67.3729	0	0	0	16.3753	0	0	0.805427	122.574	0	81.8672	0	0	0	0	0	0.39788	0	84.9966	0	0	0	0	3.75345	0.64441	0.876612	0	0	33.4311	0	2.92888	0	1.6789	90.4569	0.209789	92.4802	0	0	3.96951	0	0.706672	0	0.69962	0	0	0	10.7465	0
gb|AAL59753_1|ARO_3000412|sul2	0	2.84674	0	120.392	0	43.7279	0	0	0	0	0	0	118.541	0	0	0	0	0	0	9.34409	0	0	0	0	0	0	0	0	0.295744	35.8199	0	0	0	1.16231	0	0	0	0	186.54	0	0	0.81539	0	0.874525	0	0	5.28447	1.07465	66.5955
gb|YP_491919_1|ARO_3000508|gadX	8.58033	0.485568	0	11.9113	31.5097	31.9694	0.279795	0	0	0	0	0	17.5155	0	23.4876	4.34414	66.5963	19.152	52.78	8.08378	32.9925	0	0	0	0	0	6.82248	0	3.27258	0.0712782	0	5.19388	57.7282	0.353866	4.7234	33.0805	0	24.1946	203.287	0.0252442	0	1.78116	0	0	0	0	1.41376	31.7254	5.7504
gb|WP_041918279_1|ARO_3003925|Haemophilus	0	0	1.44495	22.2948	0	0	230.508	0	0	11.3397	19.6835	13.2967	0	0	0	0	15.0749	5.50911	0	0	1.50851	1.33464	0	0	0	0	1.21377	0	1.63797	0	43.6629	0	0	340.392	0	14.5239	0	0	0	0	0	0	0	0	46.2719	0	0	0	0
gb|AAD01867_1|ARO_3002875|dfrE	0	1.26522	34.7857	0	0	1.49546	0	0	0	0	132.681	0.800266	0	0	2.02473	19.6291	6.04857	2.65253	0	0	0	61.0474	0	94.2622	0	0	0	0	6.30921	4.50901	717.582	0	0	5.59632	0	2.79719	47.6479	0	1.34682	0.456265	0	0	16.635	11.6603	0	5.75502	0	2.1493	0
gb|AAC37034_1|ARO_3000522|ErmG	0	78.7598	0	29.5199	0	407.139	0	0	0	0	0	0	0	0	4.04945	0	0	0	0	141.2	0	0	0	0	0	332.945	63.9926	0	0	0	0	0	34.3607	0	0	0	0	0	0	0	0	0	0	0	0	0	0	0	0
gb|AAC77293_1|ARO_3001214|mdtM	0	0	0	0	125.58	6.42369	0	0	0	0	0	0	0	0	123.685	21.4032	98.7292	61.8828	85.2751	3.39785	98.5436	0	0	0	0	0	11.4756	0	18.765	0	0	12.9035	0	0.404734	0	66.0836	0	0	103.307	0	0	0	0	0	0	0	4.31198	40.4459	16.4144
gb|AJE60855_1|ARO_3003209|FosA5	0.416886	15.4989	153.057	0	0	23.5535	0	0	76.2919	0.227494	0	120.04	0	0	0	0	0	0	0	2.76862	0	0	0	0	5.36207	0	3.50645	0	0	55.7185	0	0	0	4.79685	0.302734	0	125.256	0	0	8.03266	0	1.57038	0	0	0	0	0	22.2094	0
gb|ABK33456_1|ARO_3002639|APH(3__)-Ib	0	5.69348	0	141.443	0	51.6995	0	0	0	0	0	0	146.497	0	0	0	0	0.120977	0	13.1917	0	0	0	0	0	0	0	0	0.287751	45.6963	0	0	0	0.8751	0	0	0	0	185.138	0	0	0.143244	0	0.212722	0	0	6.9142	1.17631	93.822
gb|NP_461214_1|ARO_3003926|Salmonella	0	1.42337	1.56536	0	0	11.4403	0	0	0.201357	0.204745	0	1.44048	0.344938	0	0.303709	27.5184	223.465	0.59682	168.389	7.89056	0	0.578344	0	0	0.536207	0	11.5713	0.700741	17.0349	2.31892	0	15.2077	163.601	0.719527	0.817382	250.488	0	0	174.548	0.615958	0.473229	8.83339	1.87144	0	0.716113	0	0	80.5987	39.8743
gb|YP_002743273_1|ARO_3000616|mel	0	0	0	1.5335	1.50354	32.302	519.999	81.6925	0.161085	2.27494	70.0638	1.02891	1.14979	1.21272	1.68727	0	0	0	0	0.922873	0	1.61936	95.8428	0	0	0.716011	0.210387	24.0254	0.788652	0	18.0196	0	2.95576	11.9921	1.55692	1.00699	0	0	26.9364	4.3997	12.1687	0	0	0	0	20.7181	24.0923	15.4033	0
gb|NP_415372_1|ARO_3003751|Escherichia	20.9485	1.06753	0	31.4208	89.8994	44.1629	0	0	0	0	0	0	47.429	0	58.3374	11.8907	156.507	47.2482	62.9694	5.01812	80.894	0	0	0	0	0	13.6971	0	6.94999	0.845439	0	17.179	165.985	0.299803	11.5796	96.7653	0	63.5403	128.411	0.0855497	0	2.94446	0	0	0	0	2.23584	63.8073	14.7405
gb|AMP35312_1|ARO_3002831|vgaC	0	29.3685	0	52.3597	86.8865	17.2839	0	0	161.926	0	0	62.9561	0	0	0	0.293295	11.984	0	0	7.52905	118.934	190.729	0	0	14.1188	0	5.90294	85.0972	67.7106	6.3812	0	16.0465	0	6.21174	0	0.271669	0	0	0	37.312	124.81	5.18565	107.843	0	0	0	0	16.1429	0
gb|YP_003971446|ARO_3003730|Bifidobacteria	0	11.8614	0	159.825	0	0	0	0	0	0	0	0	0	85.1935	7.37579	0	0	0	0	1.84575	0	0	0	0	0	0	25.4217	0	0	0	0	0	0	4.62553	0	1.64183	0	0	215.491	135.511	0	0	0	0	0	0	136.523	0.280343	0
gb|ABR75897_1|ARO_3003373|Klebsiella	0	54.2675	94.1121	0	18.6158	14.4686	0	0	39.4835	107.932	0	80.0483	0	0	0	0	14.1537	1.03087	0	80.1696	0	73.3051	0	0	3.04239	0.307559	1.77514	0	0	39.9635	0	4.16291	0	2.92717	79.9139	0	78.6614	0	0	41.2505	101.959	0.690611	108.855	28.5628	0	109.034	0	26.2349	0
gb|AAA88675_1|ARO_3000498|ErmF	775.408	34.1609	0	0	0	0	0	0	0	0	0	0	0	0	343.528	1.96	0	0	78.8927	52.3269	0	0	0	0	0	0	43.8306	0	0.53234	0.644144	0	0	46.5533	0	609.101	1.39859	0	0	0	0	0	204.15	0	276.35	0	0	0	0	0
gb|ABR76005_1|ARO_3003380|Klebsiella	0	118.614	0	0	0	24.4835	0	0	48.0172	224.147	0	157.595	0	0	0	0.242667	0	0.648717	0	152.571	0	0	0	0	3.94107	1.62103	2.687	0	0	76.5381	0	4.83483	0	3.97751	165.033	0.599398	165.53	0	0	13.6391	0	1.34604	0	0.749593	0	0	0	30.5508	0
gb|ANK04027_1|ARO_3003838|gadW	0	2.10581	0	98.2879	253.461	0	0	0	0	0	0	0	0	0	191.961	0	0	162.633	0	3.1147	246.342	0	0	0	0	0	3.94475	0	0	0.362331	0	5.06922	143.401	1.34911	0	1.57342	0	181.475	0	0	0	10.1645	0	0	0	0	11.7611	0	48.0513
gb|AFH35853_1|ARO_3001328|mdfA	37.9147	1.19863	0	37.0058	145.686	69.4209	0	0	0	0	0	0	84.0559	0	85.6779	14.3046	140.677	70.676	111.768	4.59008	125.577	0	0	0	0	0	9.27363	0	8.77894	0.305121	0	13.3401	137.735	2.27219	17.4948	143.761	0	73.1676	106.062	0.324188	0	4.64916	0	0	0	0	2.95871	50.056	24.3002
gb|NP_899170_1|ARO_3000599|Erm(33)	0	1.89783	0	3.57817	0	0	0	33.78	0.894919	0.909976	0	0	13.7975	0	0	0.754964	22.3797	11.2733	0	0.922873	0	28.2746	0	1.86658	2.38314	78.7612	0	0	0.788652	0	0	0	0	0	0	0	0	0	0	51.1017	0	0	0	5.83017	0	3.45301	0	0	4.66367
gb|AAC74603_2|ARO_3003378|Escherichia	30.9538	0.683218	0	43.3853	127.833	57.2014	0	0	0	0	0	0	85.947	0	80.7359	16.7036	113.638	76.8406	103.411	2.99011	120.66	0	0	153.993	0.44684	0	5.25967	0.19465	7.39361	0.724662	0	12.6731	123.034	3.74154	25.6567	151.048	0	86.0041	112.729	0	0.394357	8.2445	0	0	0.19892	0.414361	3.19406	42.7173	18.7379
gb|AAA21532_1|ARO_3003559|cepA	0	0	0	0.76076	0	0	0	0	0	0	0	0	184.419	0	2.82015	0	0	0	0	0	208.597	0	0	0	0	0	0	0	3.60438	0	0	0	0	0	288.808	0	0	357.999	45.5093	0	0	0	0	0	0	0	0	0	631.094
gb|YP_489201_1|ARO_3003390|Escherichia	0	2.27739	0	36.9267	120.404	64.2675	0	0	0	0	0	0	0	0	80.1437	0	214.369	69.8279	167.439	7.08074	123.678	0	0	0	0	0	13.285	0	6.65425	0.710169	0	21.4034	195.501	1.78683	0	1.02272	0	75.4782	188.851	0.164255	0	4.80537	0	0	0	0	3.88397	81.985	21.1064
gb|NP_417969_1|ARO_3003834|gadE	33.839	1.02699	0	52.1269	142.135	87.2077	0	0	0	0	0	0	86.3218	0	109.796	18.2553	132.2	85.7267	100.865	6.30824	150.741	0	0	0	0	0	16.7277	0	12.3314	0.275188	0	11.4218	132.336	3.68871	21.6244	137.306	0	111.36	118.529	0	0	7.3798	0	0	0	0	6.30725	52.583	26.2426
gb|NP_416292_1|ARO_3002818|msrB	31.2665	0.948914	0	48.0613	154.284	74.5862	0	0	0	0	0	0	77.4542	0	107.679	17.6044	140.299	83.5548	105.706	5.53724	140.543	0	0	0	0	0	8.84581	0	11.2072	0.527027	0	16.2749	152.356	2.27219	19.5676	165.638	0	95.223	125.346	0	0	8.08953	0	0	0	0	5.44671	59.0492	25.7334
gb|NP_309766_1|ARO_3000676|H-NS	44.6826	1.03518	0	51.4769	181.314	70.6606	0	0	0	0	0	0	102.541	0	94.978	18.8398	141.289	101.188	121.991	7.55078	166.988	0	0	0	0	0	6.69412	0	11.2921	0	0	18.4335	151.752	0.981173	21.3015	187.952	0	109.576	138.018	0	0	12.5274	0	0	0	0	3.25213	67.7029	29.1631
gb|NP_415222_1|ARO_3003841|kdpE	0	0	0	0	0	0	0	0	0	0	0	0	0	0	0	46.1068	297.46	0.4263	242.882	13.0521	0	0	0	0	0	0	16.5304	0	23.8285	2.07046	0	28.4842	235.141	2.05579	49.8214	362.336	0	0	290.48	0.87994	0	13.1239	0	0	0	0	0	122.971	56.1068
gb|NP_311275_1|ARO_3000832|evgA	47.9284	1.10196	0	54.9354	177.064	93.4121	0	0	0	0	0	0	103.481	0	110.764	23.5815	146.98	106.374	122.417	5.16426	173.035	0	0	0	0	0	13.9227	0	14.0118	0.341017	0	12.4278	161.162	4.02637	24.3097	206.581	0	107.387	130.101	0.12766	0	8.01871	0	0	0	0	5.11049	53.12	28.5205
gb|AHA80960_1|ARO_3001388|TEM-211	63.1582	2.62776	0.481649	0	0	248.994	0	0	0	0	0	0	149.473	0	436.581	0	0	0	0	12.4588	299.335	0	0	0	0	0	65.965	0	1.12072	85.5101	0	4.7876	0	0.599606	0	3.14684	0	143.768	0	0	0	0.294446	0	2.62358	0	0	7.02693	1.01809	94.6891
gb|ACT97371_1|ARO_3003097|CfxA6	29.5155	149.782	0	9.96776	0	230.359	0	0	0.175093	209.386	0	0	69.9074	0	46.9736	0	0	0	0	125.181	0	0	0	0	0	163.085	106.32	0	1.61315	0.252056	0	176.253	13.9055	0	139.733	0	0	7.10941	0	0	0	435.108	0	91.6502	0	0	0	0	0
gb|YP_001693237_1|ARO_3003922|oqxA	0	169.008	0	0	0	42.1588	0	0	109.573	347.606	0	216.649	0	0	0	0	0	2.65253	0	214.975	0	0	0	0	13.0667	1.15442	2.02511	0	0	19.4225	0	12.3613	0	0.411494	96.9639	0	232.761	0	0	8.90449	0	3.77899	0	0	0	0	0	38.5667	0
gb|AAC75314_1|ARO_3003578|PmrF	47.2436	1.85987	0	70.6375	199.493	97.8312	0.12241	0	0	0	0	0	107.08	0	134.548	23.5945	162.967	123.696	147.544	7.01153	205.073	0	0	0	0	0	12.0315	0	13.2789	0.594223	0	17.8099	197.181	2.92608	10.1037	211.551	0	131.881	154.325	0.0821277	0	5.83004	0	0	0	0	8.10013	73.8284	21.2263
gb|NP_416715_1|ARO_3003952|YojI	23.4123	1.49657	0	74.7352	259.452	61.441	0.209846	0	0.0805427	0	0	0	58.2255	0	34.8658	28.7609	212.678	0	176.997	7.73631	0	0	0	0	0	0	11.4961	0	8.73037	0.621139	0	17.9209	237.042	6.32156	38.3469	255.46	0	79.0211	204.306	0.293313	0	12.9422	0	0	0.286445	0	0	90.7864	47.5665
gb|YP_490321_1|ARO_3000828|baeR	50.8222	1.62671	0	64.4071	192.704	97.7391	0	0	0	0	0	0	114.457	0	123.968	25.6345	162.322	111.226	145.086	5.66308	180.543	0	0	0	32.4278	0	14.8227	0	13.6042	0.241554	0	20.8913	189.063	4.79685	25.7599	209.408	0.309402	139	151.517	0	0	7.06672	0	0	0.434008	0	7.66574	71.1955	32.836
gb|NP_415632_1|ARO_3003844|mfd	53.957	1.08447	0	66.4517	218.014	101.905	0	0	0	0	0	0	132.719	0	147.516	26.208	177.828	138.69	157.268	4.35069	203.266	0	0	0	0	0	12.523	0	10.8158	0	0	18.9895	200.781	3.76895	29.322	1.79819	0	149.269	155.269	0	0	9.08578	0	0	0	0	8.03077	75.5325	30.8373
gb|BAA11236_1|ARO_3000206|emrK	55.8467	0.98541	0	40.8766	234.683	85.8021	0	0	0	0	0	0	118.208	0	128.609	29.6054	206.338	137.728	158.593	5.33948	219.489	0	0	0	0	0	13.6549	0	7.97886	0.334459	0	15.9318	176.109	4.56623	18.2236	224.757	0	89.2297	173.779	0.201953	0	9.37699	0	0	0	0	7.96058	78.4908	34.2472
gb|YP_005226137_1|ARO_3003966|Klebsiella	0	181.551	0	0	54.8167	37.265	0	0	124.975	34.8578	0	229.246	0	0	0	0.2548	0	1.44231	0	254.021	0	0	0	0	18.164	0.241654	2.73941	0	0	92.6843	0	14.7852	0	5.96608	21.0476	0.472026	248.798	0	0	78.8939	234.248	2.56168	258.362	0.874525	0	0	0	43.5233	0
gb|AAC75315_1|ARO_3002985|arnA	25.1094	1.13557	0	79.5268	255.507	61.9343	0.20339	0	0	0	0	0	57.7108	0	122.738	13.5632	234.125	166.89	76.9663	6.53972	259.848	0	0	0	0	0	14.964	0	7.37086	0.602027	0	24.5402	258.202	1.99254	13.141	109.749	0	181.201	224.745	0	0	3.9294	0	0	0	0	9.02479	107.393	18.196
gb|CDO13981_1|ARO_3003585|Klebsiella	0.156332	104.499	84.5294	0	48.5676	26.0771	0	0	72.1529	202.612	0.222122	122.291	0	0.113692	0	1.13245	33.1159	1.24337	0	137.912	0	133.501	0	0	3.68643	1.07402	7.67035	74.4537	68.3169	66.4274	0	7.60383	0	3.29783	138.16	0.393355	127.918	0	0	66.8999	189.883	1.03056	232.5	57.0628	0.19892	102.943	0	22.9706	0
gb|CAA77936_1|ARO_3004039|Escherichia	47.3687	1.06753	0	69.7743	237.795	0	0	0	0	0	0	0	0	0	227.081	0	0	132.419	177.101	12.9779	205.095	0	0	0	0	0	10.5193	0	0	1.44932	0	18.1972	49.0472	2.69823	39.8212	2.36013	0	156.444	175.002	0	0	7.50839	0	0	0	0	5.7493	0.402994	74.577
gb|NP_414997_1|ARO_3003807|Escherichia	55.5407	3.07244	0	74.5582	204.043	129.067	0	0	0	0	0	0	123.234	0	150.643	25.7972	194.916	117.158	161.752	6.01166	193.231	0	0	0	0	0	13.3493	0	11.3003	0.170509	0	15.8257	198.97	3.88287	30.6814	241.767	0	151.476	196.461	0	0	8.68429	0	0	0	0	6.75735	88.6875	35.9539
gb|BAE78083_1|ARO_3003549|mdtO	56.6314	0.632609	0	76.67	102.146	125.277	0	0	0	0	0	0	129.998	0	159.296	31.2131	250.836	120.589	196.033	9.24095	202.211	0	0	0	0	0	32.7908	0	14.6393	0.57589	0	20.9105	211.273	4.57448	28.3529	215.362	0	127.31	213.355	0	0	10.2688	0	0	0	0	9.03643	101.857	35.8577
gb|ACN32294_1|ARO_3000237|tolC	55.2734	2.16093	0	79.8257	230.29	144.808	0	0	0	0	0	0	135.263	0	160.586	27.7501	185.612	133.722	158.825	8.60789	225.151	0	0	0	0	0	14.1533	0	13.4053	0.388682	0	18.3951	202.514	4.6524	29.7354	226.644	0	164.155	186.352	0	0	10.5439	0	0	0	0	7.57863	75.6602	37.2919
gb|AAC74149_2|ARO_3001216|mdtH	54.5742	1.29397	0	72.4579	235.612	123.274	0	0	0	0	0	0	125.746	0	167.316	24.5199	213.79	139.981	196.014	7.92832	210.666	0	0	0	0	0	12.8062	0	20.985	0.527027	0	21.5058	237.301	5.31824	35.1722	215.353	0	158.938	172.73	0	0	15.4183	0	0	0	0	9.29181	85.8743	44.9711
gb|AAC75138_1|ARO_3001330|mdtD	51.9916	0.813354	0	79.7421	256.354	12.0171	0	0	0	0	0	0	133.54	0	163.135	0	236.024	145.368	179.602	13.6453	272.682	0	0	0	0	0	13.5249	0	16.2237	0.828185	0	1.44835	252.718	2.05579	36.5876	257.591	0	164.49	200.436	0	0	9.08578	0	0	0	0	6.57063	72.7691	44.9711
gb|AAC76298_1|ARO_3000502|acrF	52.2275	1.59417	0	78.3619	222.705	144.282	0	0	0.161085	0	0	0	129.145	0	160.844	29.353	203.813	128.197	158.422	7.30915	207.35	0	0	0	0	0	20.1971	0	16.751	0.463784	0	15.1401	209.623	4.02935	30.9515	239.411	0	182.38	203.639	0	0	11.5894	0	0	0	0	8.38121	93.1076	46.2902
gb|AAC75135_2|ARO_3000792|mdtA	65.489	0.517589	0	0	282.256	151.11	0	0	0	0	0	0	169.333	0	190.508	35.8265	263.773	167.652	188.908	8.30586	300.697	0	0	0	0	0	11.9538	0	17.422	1.05405	0	19.048	284.156	3.92469	39.6306	306.674	0	0	214.328	0.373308	0	15.4183	0	0	0	0	12.0793	90.2706	58.8712
gb|AAC75733_1|ARO_3000074|emrB	46.6912	0.948914	0	87.367	265.459	168.239	0	0	0	0	0	0	126.094	0	187.625	30.1986	224.1	135.279	162.128	5.0758	226.249	0	0	0	0	0	12.857	0	13.0128	1.93243	0	14.6444	219.465	7.99474	31.4843	236.362	0	181.849	180.474	0	0	11.7779	0	0	0	0	7.94966	94.211	45.6373
gb|BAE78116_1|ARO_3003576|PmrC	80.2208	1.22003	0	43.9604	125.17	166.076	0.139898	0	0	0	0	0	198.38	0	226.842	35.8743	244.838	154.747	220.936	8.05866	294.471	0	0	0	0	0	26.267	0	23.6173	0.690154	0	26.5128	226.987	5.6106	36.1983	300.673	0	99.9408	270.025	0	0	5.25797	0	0	0	0	11.8941	103.55	25.6978
gb|AAC76539_1|ARO_3000796|mdtF	65.578	2.84674	0	98.7108	278.679	156.536	0	0	0	0	0	0	138.575	0	185.13	26.8833	257.216	148.426	181.851	9.38923	236.181	0	0	0	0	0	29.5856	0	18.2076	0.483108	0	21.9666	221.682	4.06689	35.3014	249.558	0	213.643	206.063	0	0	16.5914	0	0	0	0	12.2207	90.0019	46.9263
gb|NP_414618_4|ARO_3003843|leuO	79.895	0.334911	0	83.0346	249.19	174.573	0	0	0.23689	0	0	0	172.875	0	210.452	31.5753	241.125	154.12	182.011	10.7488	251.093	0	0	0	0	0	21.9669	0	21.7111	0.682035	0	21.4696	247.241	5.92552	0	299.875	0	186.204	218.898	0	0	7.4824	0	0	0	0	10.5216	99.7528	49.38
gb|AAC76296_1|ARO_3000656|acrS	69.4931	2.47543	0	88.6764	276.391	149.514	0	0	0	0	0	0	137.675	0	183.018	31.0192	227.675	150.502	169.749	11.1948	247.265	0	0	0	0	0	23.3255	0	2.08761	0.682035	0	24.6849	253.296	4.69257	0	240.254	0	181.831	212.837	0	0	11.3682	0	0	0	0	10.6654	96.9988	41.7123
gb|AAC75429_1|ARO_3000833|evgS	60.0316	1.70804	0	91.7801	268.909	150.743	0.58757	0	0	0	0	0	164.19	0	182.833	28.5377	255.31	158.754	192.817	6.05141	274.549	0	0	0	0	0	15.779	0	24.8425	0.79054	0	15.6422	231.436	3.92469	33.7851	307.761	0	180.994	215.154	0	0	8.78292	0	0	0	0	6.57063	87.0466	43.1722
gb|NP_415804_1|ARO_3004045|antibiotic	56.4088	3.05818	0	74.0574	245.498	116.445	0	0	0.693076	0	0	2.81833	133.557	0	153.362	31.4069	224.81	140.793	175.237	7.59113	223.207	75.5619	0	137.133	28.792	0	13.7733	61.3402	59.9718	7.18361	0	24.7216	237.2	10.5322	29.1266	249.102	0	158.746	176.572	31.5864	103.287	13.5445	117.575	40.8365	105.341	69.9235	7.26764	99.5628	36.2593
gb|BAA11237_1|ARO_3000254|emrY	59.2159	1.51826	0	80.1588	247.333	173.623	0	0	0	0	0	0	194.757	0	192.551	31.935	278.718	145.027	227.491	9.58368	272.588	0	0	0	0	0	24.68	0	16.5617	0.386486	0	22.3046	287.3	5.53482	35.4199	317.831	0	222.169	255.015	0	0	17.6668	0	0	0	0	7.46918	101.877	43.1722
gb|NP_460903_1|ARO_3000826|sdiA	31.8918	60.0188	85.312	42.2671	162.696	80.4745	0	0	42.1171	130.695	0	85.8285	70.7123	0.227385	85.0385	19.5347	130.422	72.1157	91.197	84.4429	128.014	78.0765	0	221.889	39.3219	0.537008	13.5875	79.4173	80.7382	38.8902	0	16.8974	136.057	11.9921	110.12	16.5209	89.3398	75.414	94.9508	42.0904	126.194	6.18338	159.332	39.7909	187.383	120.855	2.98112	72.8075	24.7341
gb|NP_417544_5|ARO_3000024|patA	78.199	2.39726	0	107.063	276.138	172.136	0	0	0	0	0	0	161.213	0	231.138	0	262.158	173.078	0	10.4916	304.137	0	0	0	0	0	23.2533	0	23.9086	0.915363	0	20.2769	278.969	4.54438	38.7181	293.153	0.683941	206.329	265.713	0.216126	0	20.8282	0	0	0	0	11.0279	118.098	54.2809
gb|NP_418486_1|ARO_3003511|Escherichia	59.6272	2.76112	84.035	81.2419	227.741	157.513	0	0	0.0958842	102.254	0	3.03259	141.053	0	175.961	28.1068	219.468	140.021	173.48	7.71258	232.182	0	0	55.2605	59.3927	0.678326	22.1592	0	21.0445	8.05664	0	29.3397	221.432	11.3159	101.575	221.698	3.88381	167.192	197.246	0.401376	4.70857	13.3807	0	41.701	209.18	92.3745	10.2338	96.5811	43.2955
gb|YP_001693238|ARO_3003923|oqxB	0	215.641	162.797	0	36.608	54.6778	0	0	139.943	373.659	0	264.688	0	0	0	0.970668	55.1176	2.9841	0	272.017	0	121.955	0	0	102.55	1.61103	7.08912	211.974	91.9636	47.8277	0	26.191	0	1.79882	289.489	0	274.517	0	0	49.4552	181.473	4.03812	235.15	76.0837	0	0.225196	0	37.0754	0
gb|BAE77781_1|ARO_3000795|mdtE	79.3999	4.17475	0	115.246	309.447	189.683	0	0	0	0	0	0	205.276	0	254.623	35.2474	294.729	184.353	221.779	12.5927	313.839	0	0	0	0	0	32.7397	0	23.6762	0.235026	0	27.9846	285.486	7.9736	45.7791	320.945	0	251.009	284.033	0.198696	0	13.9268	0	0	0	0	13.1059	120.84	55.5022
gb|NP_312864_1|ARO_3000830|cpxA	71.7565	4.27011	0	120.763	336.136	199.364	0.367231	0	0	0	0	0	178.074	0	268.403	42.8914	326.623	193.22	261.377	7.78674	341.961	0	0	0	0	0	29.2569	0	28.8351	1.44932	0	27.8807	314.234	6.74557	44.2749	308.39	0	257.049	304.928	0.769947	0	12.3668	0	0	0	0	13.0956	136.615	67.8314
gb|AAC76733_1|ARO_3001215|mdtL	69.2348	2.35166	0	124.089	317.003	201.887	0	0	0	0	0	0	195.94	0	238.383	41.1585	324.384	166.174	254.204	14.7824	301.076	0	0	0	0	0	33.054	0	18.9148	0.873195	0	24.7269	326.902	6.81726	49.4646	300.078	0	236.986	306.389	0.0892692	0	13.0325	0	0	0	0	11.6176	135.483	60.4068
gb|BAE77595_1|ARO_3003303|Escherichia	93.049	4.55478	0	113.786	340.653	241.816	0	0	0	0	0	0	214.321	0	249.851	32.6145	313.195	186.606	266.208	12.7356	315.95	0	0	0	0	0	34.7138	0	28.3915	0.644144	0	38.3008	323.213	12.232	43.0488	336.921	0	258.269	295.358	0	0	16.489	0	0	0	0	15.6722	160.768	61.5604
gb|CAA79727_1|ARO_3000191|tetQ	341.141	190.513	0	37.1579	0	0	0	0	558.533	137.021	0	0	93.9293	0	119.147	12.544	0	0	180.39	147.589	310.754	0	0	0	0	654.324	161.431	0	21.2936	1.33784	0	322.87	38.3681	8.30223	153.416	0	0	14.2188	69.931	21.7954	0	438.68	0	382.638	0	0	0	0	0
gb|BAA15934_1|ARO_3000829|baeS	143.729	7.88328	0	1.2386	2.4288	357.185	0	0	0	0	0	0	362.981	0	228.482	84.6722	655.758	1.37728	583.26	21.0841	0	0	0	0	0	0	36.4131	0	49.1391	2.67568	0	56.1514	541.757	4.98134	85.5107	711.669	0	0	524.483	0	0	26.0925	0	0	0	0	0	206.829	0
gb|AAC75089_1|ARO_3003577|PmrE	154.12	3.94164	0	234.095	601.129	344.761	0	0	0	0	0	0	334.324	0	200.448	0	522.597	323.66	0	5.75021	0	0	0	0	0	0	9.71016	0	44.2252	0	0	0	178.028	6.64179	0	4.35716	0	433.674	467.139	0	0	1.63078	0	0	0	0	0	2.97595	96.8608
gb|YP_489794_1|ARO_3000263|marA	114.935	7.87598	0.521786	143.216	471.599	232.956	0.489641	0	0	0.341241	0	2.4008	277.905	0	345.418	64.4362	459.54	268.37	399.204	18.5497	409.209	0	0	78.3963	21.4483	0	32.084	118.347	88.8416	4.54122	0	58.3524	552.654	9.23393	76.4706	543.774	0	270.207	329.196	3.42199	7.09843	18.609	0	0	230.35	0	9.45441	204.613	74.3522
gb|BAE78084_1|ARO_3003548|mdtN	136.679	6.10016	0	175.969	491.095	311.483	0.629539	0	0.431479	0	0	0	333.358	0	387.229	61.1521	404.196	293.507	340.593	22.2478	483.963	0	0	0	0	0	50.1547	0	34.2218	0.621139	0	57.934	441.781	10.022	64.8067	463.259	0	392.795	420.136	0.43997	0	24.9859	0	0	0	0	12.5937	198.273	79.663
gb|BAE78082_1|ARO_3003550|mdtP	182.909	3.0142	0	149.967	408.92	244.64	0	0	0	0	0	0	412.632	0	325.862	41.1678	383.302	231.004	300.797	24.9176	374.141	0	0	0	0	0	25.6796	0	31.3141	1.02305	0	36.5779	341.13	7.61852	46.4786	790.643	0	294.03	557.962	0	0	22.5252	0	0	0	0	13.2272	151.336	100.061
gb|NP_415434_1|ARO_3003950|msbA	135.071	6.5694	0	173.404	529.479	316.808	0	0	0	0	0	0	327.956	0	370.057	72.1281	589.178	276.833	423.916	28.751	478.198	0	0	13.5686	0	0	30.3442	20.4832	70.4326	2.67568	0	65.5099	501.854	9.96268	62.8755	611.455	0	325.255	495.112	10.4239	10.9207	35.8772	0	0	0	0	11.7934	264.86	73.3374
gb|BAA16547_1|ARO_3000027|emrA	130.217	4.69812	0	200.015	560.262	300.502	0.677965	0	0	0	0	0	325.303	0	419.076	81.7975	516.315	321.782	413.051	22.8847	572.092	0	0	0	0	0	37.351	0	44.2003	0.79054	0	52.3465	509.621	11.0696	89.6453	599.616	0	398.504	452.475	0	0	18.9764	0	0	0	0	15.7425	217.154	104.618
gb|NP_414995_1|ARO_3000216|acrB	129.876	6.5694	0	196.937	558.625	327.679	0	0	0	0	0	0	385.269	0	384.075	75.2641	533.903	325.037	435.942	21.0841	610.948	0	0	0	0	0	33.9856	0	36.0353	2.67568	0	34.3147	589.333	14.944	77.9657	592.574	0	424.787	504.902	0	0	34.2464	0	0	0	0	20.0489	224.684	107.931
gb|ABG77965_1|ARO_3004042|Enterobacter	72.0692	130.397	234.065	95.5297	331.751	185.531	0.12241	0.301607	86.4157	239.892	0	176.359	161.019	0	207.787	32.9353	269.955	165.7	195.784	173.788	259.297	182.941	0	97.1787	61.8128	2.14803	26.8462	161.203	208.007	82.3297	0	41.915	263.617	18.238	202.378	303.408	166.181	201.532	228.033	107.821	260.341	18.7955	259.315	56.9899	299.508	112.619	9.47571	200.109	57.2548
gb|AIL15701|ARO_3003775|Escherichia	164.51	5.25552	0	188.267	496.69	346.314	0	0	0	0	0	0	275.42	0	374.263	47.0401	520.084	278.21	392.348	19.1674	515.911	0	0	0	0	0	53.4059	0	26.2075	1.33784	0	40.5538	560.174	36.5298	77.9657	480.74	0	410.568	439.167	0	0	48.9234	0	0	0	0	14.1521	227.66	95.477
gb|AAC76297_1|ARO_3000499|acrE	152.388	5.25552	0	231.618	584.127	375.821	0	0	0	0	0	0	323.18	0	454.161	83.1042	536.415	323.66	381.825	7.66694	610.948	0	0	0	0	0	57.0472	0	37.6733	4.01351	0	42.1135	507.993	14.944	80.4807	575.145	0	391.017	495.112	0	0	30.9848	0	0	0	0	20.0489	227.66	114.849
gb|AAC75137_1|ARO_3000794|mdtC	161.046	3.94164	0	225.425	656.991	357.185	0	0	0.929339	0	0	0	382.085	0	452.76	64.2881	540.184	355.337	440.452	15.3339	559.658	0	0	0	0	0	48.5508	0	55.6909	1.33784	0	45.2331	573.986	8.30223	71.6781	681.169	0	389.24	405.6	0.947627	0	29.354	0	0	0	0	14.1521	208.317	106.547
gb|BAE77933_1|ARO_3000518|CRP	65.8301	107.4	196.097	98.8063	304.98	197.605	5.34154	0	67.7291	239.924	0	186.28	151.773	0	202.381	29.3407	277.877	138.625	177.36	155.546	239.488	172.715	0	331.402	114.31	2.0504	46.8589	155.012	171.639	71.4122	0	35.9454	257.554	22.894	191.218	268.339	152.69	196.747	244.08	137.191	249.521	17.3456	256.33	57.2417	304.456	192.113	11.3825	184.058	50.4221
gb|AAC75136_1|ARO_3000793|mdtB	161.046	5.25552	0	205.607	689.78	318.361	0	0	0	0	0	0	351.837	0	437.341	75.2641	522.597	387.015	408.883	15.3339	621.507	0	0	0	0	0	42.4819	0	44.2252	0	0	38.994	616.959	6.64179	80.4807	663.741	0	447.893	432.174	0	0	30.9848	0	0	0	0	22.4075	223.196	119
gb|NP_417169_1|ARO_3000516|emrR	108.97	46.107	70.3107	175.986	521.779	235.438	0	0	23.156	67.3951	0	68.199	276.9	0	346.404	52.9296	449.146	282.105	341.8	62.9861	504.43	54.4607	0	290.106	52.8388	0.268504	46.2413	93.7706	112.923	34.1454	0	44.1292	429.678	10.2566	121.605	428.426	51.9795	386.026	364.564	44.252	104.645	22.3267	82.0053	21.4259	207.296	68.7975	16.3472	198.997	88.1607
gb|NP_312937_1|ARO_3003288|Escherichia	60.0316	137.782	189.513	109.134	324.164	257.519	0	0	70.8776	265.622	0	176.218	172.469	0	227.984	48.0157	312.106	145.624	175.88	192.696	318.564	184.299	0	333.184	102.237	1.28882	43.4799	167.555	168.929	91.2108	0	46.4115	300.601	14.3905	196.535	299.579	171.966	227.462	248.892	170.278	289.616	29.2091	276.141	63.6654	364.104	237.912	13.9687	171.084	56.3637
gb|CDJ72593|ARO_3003889|Escherichia	154.12	3.94164	0	204.369	718.926	344.761	0	0	0	0	0	0	337.509	0	463.974	73.6961	629.377	349.828	506.594	26.8343	580.777	0	0	0	0	0	60.6885	0	63.8808	1.33784	0	31.1952	644.584	4.98134	91.7983	759.598	0	492.326	574.833	0.947627	0	30.9848	0	0	0	0	11.7934	241.052	135.605
gb|AAC77033_1|ARO_3003381|Escherichia	123.815	7.11685	463.346	171.081	454.54	348.256	0	0	0	1.02372	0	15.3051	288.886	0	383.432	55.2068	456.592	276.029	371.302	14.5352	447.777	0.72293	0	230.989	217.164	0	47.9945	0	45.2489	5.7973	0	52.382	473.014	22.4852	56.5356	507.428	0	364.875	447.733	1.53989	1.18307	22.9668	0.779765	0	768.031	394.291	22.3584	203.915	89.1926
gb|AAC76093_1|ARO_3002986|bacA	185.29	11.8249	0	266.298	660.634	431.728	0	0	0	0	0	0	370.941	0	459.768	65.8561	610.534	393.901	467.51	34.5012	606.422	0	0	0	0	0	53.4059	0	62.2428	4.01351	0	67.0697	618.493	16.6045	89.2833	633.241	0	453.225	618.19	0	0	35.8772	0	0	0	0	17.6902	318.427	107.931
gb|NP_415611_1|ARO_3004049|antibiotic	181.826	9.19716	0	237.811	756.572	357.185	0	0	0	0	0	0	413.926	0	529.855	86.2402	669.577	381.506	503.588	32.5845	695.424	0	0	0	0	0	49.7646	0	60.6048	2.67568	0	84.2271	759.688	36.5298	113.176	784.289	0	479.885	552.455	0	0	55.4465	0	0	0	0	27.1249	260.396	135.605
gb|YP_489321_1|ARO_3001329|mdtG	152.388	12.0439	0	271.666	819.316	377.374	0	0	0	0	0	0	465.401	0	531.14	98.3922	681.93	448.877	498.828	33.5429	721.195	0	0	0	0	0	52.6978	0	65.9282	0	0	46.0129	747.922	17.9882	117.263	872.884	0	533.946	568.539	0	0	31.1207	0	0	0	0	20.442	265.852	155.093
gb|YP_491362_1|ARO_3003386|Escherichia	174.9	9.19716	0	271.253	718.926	478.318	0	0	0	0	0	0	434.622	0	602.745	87.8082	679.627	369.11	536.659	21.0841	727.103	0	0	0	0	0	54.6196	0	50.777	4.01351	0	67.0697	744.34	11.6231	96.8283	797.36	0	636.292	700.709	0.947627	0	39.1387	0	0	0	0	24.7662	255.932	130.07
gb|EFF04178_1|ARO_3000309|emrD	207.802	9.19716	0	277.446	873.154	573.049	0	0	0	0	0	0	558.799	0	599.942	109.76	712.289	429.71	578.75	26.8343	736.154	0	0	0	0	0	105.598	0	75.3466	1.33784	0	68.6295	667.604	31.5485	99.3433	904.837	0	629.182	706.303	0	0	42.4003	0	0	0	0	31.8423	296.107	114.849
gb|YP_490697_1|ARO_3000491|acrD	197.412	7.88328	0	273.73	720.14	506.271	0	0	0	0	0	0	530.143	0	612.557	78.4001	721.083	479.292	551.692	23.0008	847.784	0	0	0	0	0	54.6196	0	52.415	2.67568	0	77.988	853.306	23.2463	93.0558	887.408	0	511.877	745.465	0	0	21.2001	0	0	0	0	14.1521	293.131	143.907
gb|CDJ73208|ARO_3003890|Escherichia	130.15	233.165	104.403	169.341	574.117	397.923	0	0.15736	141.3	452.99	0	328.726	295.472	0.355906	376.247	69.4977	479.146	274.364	383.433	282.249	473.664	348.599	0	59.5276	25.8778	3.2454	67.5563	73.4255	100.553	126.217	0	55.3206	465.364	15.9026	372.481	460.875	288.43	338.686	447.613	71.6088	495.69	30.5968	437.573	111.179	207.05	391.579	21.7937	336.786	98.567
gb|NP_462096_1|ARO_3003317|Salmonella	168.839	13.6644	0	336.527	846.195	532.983	0	0	0	0	0	32.4108	548.451	0	610.455	91.7282	685.908	449.405	594.083	44.8516	829.531	0	0	357.823	104.56	0	83.6287	454.08	413.096	3.47838	0	89.2183	794.065	36.6959	88.2773	764.682	0	603.055	821.829	14.783	5.67874	76.3205	0	0	1016.88	0	36.7955	491.33	152.902
gb|AAN82549_1|ARO_3003369|Escherichia	438.981	22.2046	1202.2	640.85	1632.4	1298.14	1.76271	0	0	0	0	0	1101.04	0	1293.8	220.148	1731.1	784.221	1246.79	92.195	1647.3	0	0	0	0	0	171.991	0	508.917	10.4351	0	227.101	1729.79	53.9645	258.293	1803.14	0	1481.07	1574.57	54.2043	11.3575	89.0406	0	0	0	0	93.522	1021.35	359.769
[truncated: 179 more columns]
