# Supplementary material for: Metagenomic insights of the infant microbiome community structure and function across multiple sites in the United States
Source: Sci Rep. 2021 Jan 21;11:1472. doi: 10.1038/s41598-020-80583-9 (PMC7820601; doi:10.1038/s41598-020-80583-9)
Supplement: Supplementary file 9 — Supplementary Table 4. [file 41598_2020_80583_MOESM9_ESM.xls]

## Sheet: CHROMOS_arg_state.txt
Antibiotic resistance genes (ARGs) identifed by state and expressed in mean RPKM
#ARG - CARD ID	Drug Class	California	Georgia	Oregon	Pennsylvania	South Carolina
gb|AAA20116_1|ARO_3000180|tetA(P)	multidrug resistant(21)	8.59004	9.24106	3.51247	0.961424	7.02121
gb|AAA20117_1|ARO_3000195|tetB(P)	tetracycline antibiotic	8.60534	7.7863	0.358256	5.59507	6.25561
gb|AAA21532_1|ARO_3003559|cepA	cephalosporin	23.7128	23.4687	23.2608	24.3728	33.9926
gb|AAA22081_1|ARO_3002670|cat	multidrug resistant(1)	0	0	0	0	0.00591489
gb|AAA22562_1|ARO_3002878|BcII	cephalosporin	0	0.00229239	0	0	0
gb|AAA22851_1|ARO_3000179|tet(L)	multidrug resistant(21)	0.0770035	8.30946	0	0.264529	3.21008
gb|AAA22904_1|ARO_3000578|CcrA	carbapenem	0	0.0239338	9.14773	0	0.00204373
gb|AAA23033_1|ARO_3000190|tetO	tetracycline antibiotic	17.4328	2.62159	19.3823	18.0356	18.3572
gb|AAA24786_1|ARO_3000368|vanC	glycopeptide antibiotic	0.143526	0	0.0781495	0	0.446528
gb|AAA25293_1|ARO_3000192|tetS	tetracycline antibiotic	0.131648	0.157904	0.376016	0	0.23921
gb|AAA25655_1|ARO_3002670|cat	multidrug resistant(1)	1.21072	0	0	0.0173204	2.02695
gb|AAA26549_1|ARO_3002549|AAC(6_)-Ic	aminoglycoside antibiotic	0.574329	0.963118	0	0.958564	0.0015428
gb|AAA26613_1|ARO_3002670|cat	multidrug resistant(1)	0	0	0	0	0.012304
gb|AAA26793|ARO_3003748|oleC	multidrug resistant(10)	0	0.00587492	0.00766521	0	0.00157426
gb|AAA27471_1|ARO_3000205|tetX	glycylcycline	8.6852	10.8129	0.489573	39.2766	5.40627
gb|AAA65953_1|ARO_3002919|vanRA	glycopeptide antibiotic	0	0	0	0	0.155535
gb|AAA65954_1|ARO_3002931|vanSA	glycopeptide antibiotic	0	0	0	0	0.153705
gb|AAA65955_1|ARO_3002942|vanHA	glycopeptide antibiotic	0	0	0	0	0.151148
gb|AAA65956_1|ARO_3000010|vanA	glycopeptide antibiotic	0	0	0	0	0.120971
gb|AAA65957_1|ARO_3002949|vanXA	glycopeptide antibiotic	0	0	0	0	0.0883618
gb|AAA65958_1|ARO_3002955|vanYA	glycopeptide antibiotic	0	0	0	0	0.146588
gb|AAA65959_1|ARO_3002962|vanZA	glycopeptide antibiotic	0	0	0	0	0.0977763
gb|AAA88675_1|ARO_3000498|ErmF	macrolide antibiotic	6.45305	22.8122	94.5833	40.2425	18.3552
gb|AAA98096_1|ARO_3000595|ErmT	macrolide antibiotic	0.0127116	10.9869	0	0	3.72459
gb|AAA98296_1|ARO_3000250|ErmC	macrolide antibiotic	3.8919	4.2744	0.458909	0.0667051	4.33505
gb|AAB05623_1|ARO_3002932|vanSB	glycopeptide antibiotic	0	0	0	0.0351188	0
gb|AAB49832_1|ARO_3002636|APH(2__)-IIIa	aminoglycoside antibiotic	0	0	0	0	0.00362862
gb|AAB53445_1|ARO_3002897|SAT-4	nucleoside antibiotic	0.980339	6.57347	0.0152038	0.118551	0.71673
gb|AAB57788_1|ARO_3000464|Neisseria	multidrug resistant(7)	0	0.00656634	0	0	0
gb|AAB63533_1|ARO_3002556|AAC(6_)-Ii	aminoglycoside antibiotic	0.067442	7.08147	0.142723	0	0.534573
gb|AAC23556_1|ARO_3002660|APH(6)-Id	aminoglycoside antibiotic	25.9559	11.2644	3.63867	0.533227	6.14126
gb|AAC36915_1|ARO_3000593|ErmQ	macrolide antibiotic	0.181069	3.95573	0.0398038	0.169537	0.85823
gb|AAC37034_1|ARO_3000522|ErmG	macrolide antibiotic	26.5407	9.50012	44.5242	5.32421	15.422
gb|AAC41449_1|ARO_3001398|OXA-3	cephalosporin	0.00223086	0	0	0	0
gb|AAC74149_2|ARO_3001216|mdtH	multidrug resistant(21)	45.7052	50.5935	37.1184	32.0787	48.4494
gb|AAC74603_2|ARO_3003378|Escherichia	multidrug resistant(16)	26.7824	27.8225	19.5886	17.5775	28.8949
gb|AAC75089_1|ARO_3003577|PmrE	peptide antibiotic	78.722	102.564	89.9228	38.5393	84.2238
gb|AAC75135_2|ARO_3000792|mdtA	multidrug resistant(14)	53.9378	50.1088	28.0996	35.3771	50.7425
gb|AAC75136_1|ARO_3000793|mdtB	multidrug resistant(14)	122.311	132.823	91.8186	81.0013	131.634
gb|AAC75137_1|ARO_3000794|mdtC	multidrug resistant(14)	119.746	132.276	96.0701	88.2923	128.896
gb|AAC75138_1|ARO_3001330|mdtD	multidrug resistant(1)	44.7823	48.6188	39.1445	34.8205	50.7682
gb|AAC75314_1|ARO_3003578|PmrF	peptide antibiotic	34.537	38.7658	29.561	26.91	41.7028
gb|AAC75315_1|ARO_3002985|arnA	peptide antibiotic	39.6224	44.6261	36.4577	24.9147	43.4417
gb|AAC75429_1|ARO_3000833|evgS	multidrug resistant(26)	52.87	58.5678	40.309	36.955	55.4405
gb|AAC75733_1|ARO_3000074|emrB	multidrug resistant(21)	46.9217	53.9554	36.5354	34.6734	51.2852
gb|AAC76093_1|ARO_3002986|bacA	peptide antibiotic	147.729	152.768	112.343	108.091	146.472
gb|AAC76296_1|ARO_3000656|acrS	multidrug resistant(17)	53.3408	57.7392	40.3271	38.9599	54.9773
gb|AAC76297_1|ARO_3000499|acrE	multidrug resistant(16)	118.433	131.759	92.601	98.8768	126.451
gb|AAC76298_1|ARO_3000502|acrF	multidrug resistant(16)	48.0166	50.9868	35.6108	36.096	48.3738
gb|AAC76539_1|ARO_3000796|mdtF	multidrug resistant(14)	51.6981	55.431	39.9326	34.429	55.4109
gb|AAC76733_1|ARO_3001215|mdtL	multidrug resistant(1)	71.0518	75.6268	50.4537	52.6489	72.8271
gb|AAC77033_1|ARO_3003381|Escherichia	multidrug resistant(27)	167.652	155.09	74.6463	80.4284	129.574
gb|AAC77293_1|ARO_3001214|mdtM	multidrug resistant(21)	18.0143	15.5914	9.59292	18.8079	18.3455
gb|AAC78336_1|ARO_3002826|EreA2	macrolide antibiotic	0	4.59207	0	0	0
gb|AAD01867_1|ARO_3002875|dfrE	diaminopyrimidine antibiotic	4.50522	15.7931	34.8142	0.165349	23.9504
gb|AAD01868_1|ARO_3002867|dfrF	diaminopyrimidine antibiotic	4.95024	16.2222	7.16771	6.83932	11.0907
gb|AAD12753_1|ARO_3000177|tet(J)	multidrug resistant(21)	1.17103	0	0	0	1.39357
gb|AAD22403_1|ARO_3002970|vanTC	glycopeptide antibiotic	0.075914	0	0.0871489	0	0.235649
gb|AAD46626_1|ARO_3002596|AAC(6_)-IIc	aminoglycoside antibiotic	0	4.1304	0	0	0
gb|AAD51344_1|ARO_3003051|smeA	multidrug resistant(16)	0.0142115	0	0	0	0
gb|AAD51345_1|ARO_3003052|smeB	multidrug resistant(16)	0.0393473	0.0397654	0	0	0
gb|AAD51346_1|ARO_3003053|smeC	multidrug resistant(16)	0.0140065	0	0	0	0.000775162
gb|AAD51347_1|ARO_3003067|smeS	multidrug resistant(16)	0.0667475	0	0	0	0
gb|AAD51348_1|ARO_3003066|smeR	multidrug resistant(16)	0.0459379	0.0248999	0	0	0
gb|AAF01499_1|ARO_3000193|tetT	tetracycline antibiotic	0.0241962	0.499457	0	0	0
gb|AAF17880_1|ARO_3002605|aadA5	aminoglycoside antibiotic	7.13892	14.5523	0	0.0504332	2.88371
gb|AAF61331_1|ARO_3002966|vanXYC	glycopeptide antibiotic	0.104518	0	0.0524733	0	0.3431
gb|AAF86219_1|ARO_3000375|ErmB	macrolide antibiotic	6.87312	15.7414	9.80677	10.8892	10.2239
gb|AAF86641_1|ARO_3002922|vanRC	glycopeptide antibiotic	0.342778	0	0.267049	0	0.938163
gb|AAF86642_1|ARO_3002933|vanSC	glycopeptide antibiotic	0.193443	0	0.323696	0	0.565281
gb|AAF86691_1|ARO_3001816|ACC-2	monobactam	0	0	0	0.172082	0
gb|AAG03357_1|ARO_3000596|ErmX	macrolide antibiotic	2.74921	6.66259	10.665	7.74407	9.35429
gb|AAK01167_1|ARO_3002819|msrC	multidrug resistant(7)	0.0159656	3.01456	0.0933818	0	0.197105
gb|AAK60186_1|ARO_3003014|dfrA16	diaminopyrimidine antibiotic	0.00847178	0	0	0	0
gb|AAK63040_1|ARO_3002635|APH(2__)-IIa	aminoglycoside antibiotic	0.0502428	0	0.0720291	0.0303993	1.23894
gb|AAK63041_1|ARO_3002559|AAC(6_)-Ip	aminoglycoside antibiotic	0.0577148	0	0.0329276	0.0384116	1.72034
gb|AAL08441_1|ARO_3002670|cat	multidrug resistant(1)	1.81518	4.20285	2.13155	4.33158	4.222
gb|AAL12234_1|ARO_3003552|fusB	fusidic acid	0.113071	0.186383	0	0.0322691	0.361846
gb|AAL51021_2|ARO_3002598|ANT(3__)-Ii-AAC(6_)-IId	aminoglycoside antibiotic	0.00550942	0	0	0	0
gb|AAL59753_1|ARO_3000412|sul2	sulfonamide antibiotic	25.5719	17.9495	5.10858	0.652376	4.77824
gb|AAL78275_1|ARO_3002391|OXY-1-3	monobactam	2.79599	13.027	0.596429	0.492211	14.8281
gb|AAM09851_1|ARO_3002923|vanRD	glycopeptide antibiotic	0.011423	0	0	0	0.946586
gb|AAN28721_1|ARO_3002871|tet37	tetracycline antibiotic	0.0295512	0	0	0	0
gb|AAN62561_1|ARO_3003970|D-Ala-D-Ala	glycopeptide antibiotic	0.209897	0.12659	0.210216	0	0.326916
gb|AAN82549_1|ARO_3003369|Escherichia	elfamycin antibiotic	500.495	433.991	277.849	319.53	473.033
gb|AAO04716_1|ARO_3002865|dfrC	diaminopyrimidine antibiotic	3.81486	11.635	3.18506	0.992893	3.60022
gb|AAO16462_1|ARO_3000167|tet(C)	multidrug resistant(21)	0.026048	0	0	0	0
gb|AAO82019_1|ARO_3002916|vanV	multidrug resistant(1)	0	0	0	0.0156005	0
gb|AAP69916_1|ARO_3001780|OXA-85	cephalosporin	0	0.46461	0	0	0
gb|AAP93922_1|ARO_3000569|tet(41)	multidrug resistant(21)	0.155628	0.280777	0	0.475691	0
gb|AAR20595_1|ARO_3000090|BLA1	penam	0	0.00146181	0	0	0
gb|AAS13767_1|ARO_3003839|Mrx	multidrug resistant(1)	18.141	12.986	0	0.118261	2.02301
gb|AAS68233_1|ARO_3000391|norA	multidrug resistant(21)	6.05466	18.1993	3.97347	1.92912	5.73316
gb|AAT46077_1|ARO_3000300|lsaA	multidrug resistant(7)	2.52719	8.08934	24.7733	0	15.2797
gb|AAU10334_1|ARO_3002628|aad(6)	aminoglycoside antibiotic	4.89392	26.4662	0	0.508709	2.89841
gb|AAU95768_1|ARO_3000026|mepA	multidrug resistant(4)	0.0340063	0.374957	0.0109334	0.170815	0.0964459
gb|AAV80464_1|ARO_3000565|tet(38)	multidrug resistant(21)	0.0420621	0.304855	0.033805	0.14124	0.0936502
gb|AAV97957_1|ARO_3001933|CTX-M-72	cephalosporin	1.64536	0	0	0.0146287	0.51445
gb|AAX14802_1|ARO_3000781|adeJ	multidrug resistant(18)	0.422169	1.09065	0	0.119059	0.00173254
gb|AAX14803_1|ARO_3000782|adeK	multidrug resistant(18)	0.0724084	0.355278	0	0.028891	0.00344194
gb|AAY32951_1|ARO_3002837|lnuC	lincosamide antibiotic	3.22189	2.99172	0.247194	0.138251	1.36181
gb|ABA71731_1|ARO_3002909|vanG	glycopeptide antibiotic	0.024849	0	0	0	0.0601055
gb|ABA71732_1|ARO_3003069|vanXYG	glycopeptide antibiotic	0.0182618	0	0	0.00769786	0.080849
gb|ABA71733_1|ARO_3002972|vanTG	glycopeptide antibiotic	0.0347496	0	0	0	0.114751
gb|ABD73290_1|ARO_3001920|CTX-M-59	cephalosporin	0	0.039036	0	0	0
gb|ABF66011_1|ARO_3002881|lmrC	multidrug resistant(7)	1.14299	0.00498692	0.0885772	31.3218	0.0830627
gb|ABF66027_1|ARO_3002882|lmrD	multidrug resistant(11)	1.65267	0.000988893	0.0371763	50.2034	0.160947
gb|ABG77965_1|ARO_3004042|Enterobacter	multidrug resistant(16)	126.138	134.418	65.4199	67.245	121.776
gb|ABG91835_1|ARO_3002860|dfrA17	diaminopyrimidine antibiotic	5.05157	2.72294	1.03745	0.0318117	0.806415
gb|ABK33456_1|ARO_3002639|APH(3__)-Ib	aminoglycoside antibiotic	40.0974	20.8419	6.25061	1.10032	10.1421
gb|ABR14060_1|ARO_3002838|lnuD	lincosamide antibiotic	0	0.0461655	0	0	0
gb|ABR75897_1|ARO_3003373|Klebsiella	multidrug resistant(16)	26.7912	27.5983	9.34801	8.1195	22.2332
gb|ABR76005_1|ARO_3003380|Klebsiella	multidrug resistant(16)	27.5173	30.9968	13.4664	10.9532	20.7266
gb|ABW70410_1|ARO_3001644|OXA-113	cephalosporin	0.0203831	0	0	0	0
gb|ABX54688_1|ARO_3002968|vanXYL	glycopeptide antibiotic	0.00541497	0.00298919	0.0142066	0	0
gb|ACA23185_1|ARO_3000194|tetW	tetracycline antibiotic	12.2115	2.00204	7.31446	4.09757	6.48124
gb|ACC85616_1|ARO_3002804|FosA2	fosfomycin	2.34592	0.383856	0.260289	0.0403555	0.13147
gb|ACG70184_1|ARO_3002788|QnrD1	fluoroquinolone antibiotic	0.00479565	0	2.22304	0.0060616	0.095316
gb|ACI32877_1|ARO_3002859|dfrA14	diaminopyrimidine antibiotic	7.95247	2.01526	0	1.41896	0.386575
gb|ACN32294_1|ARO_3000237|tolC	multidrug resistant(29)	44.1462	49.2906	34.8835	30.1594	46.6427
gb|ACR57831_1|ARO_3003022|dfrB3	diaminopyrimidine antibiotic	0.00487389	0.00141244	0	0	0.00318509
gb|ACS44784_1|ARO_3002185|MOX-6	cephalosporin	0	0	0	0	0.0038979
gb|ACT97371_1|ARO_3003097|CfxA6	cephamycin	42.3695	21.35	11.7302	83.1005	36.7579
gb|ACT97415_1|ARO_3002999|CblA-1	cephalosporin	1.40531	0.112919	1.51449	2.74826	2.60172
gb|ADJ67256|ARO_3003319|Staphylococcus	peptide antibiotic	0.023662	0.22085	0	0.0128828	0.03011
gb|ADM92605_1|ARO_3000553|adeR	multidrug resistant(14)	0.0264517	0.237121	0	0	0
gb|ADM92606_1|ARO_3000549|adeS	multidrug resistant(14)	0.0128847	0	0	0	0
gb|ADQ43421_1|ARO_3002646|APH(3_)-IIc	aminoglycoside antibiotic	0.0055931	0	0	0	0
gb|ADX95999_1|ARO_3002873|FosB3	fosfomycin	0.00982555	0.11344	0	0	0
gb|AEA37904_1|ARO_3003112|lsaC	multidrug resistant(7)	0	0.304007	0.174015	0	0.274985
gb|AEG74319_1|ARO_3002794|QnrS5	fluoroquinolone antibiotic	0	0.378675	0	0	0.0805043
gb|AEJ33969_1|ARO_3000410|sul1	sulfonamide antibiotic	16.9529	15.0475	3.13839	1.15009	7.16107
gb|AEL31272_1|ARO_3002756|QnrB41	fluoroquinolone antibiotic	45.8238	4.11366	0.1357	11.1304	0.0276605
gb|AET10444_1|ARO_3004032|tetA(46)	multidrug resistant(10)	0.260344	6.65954	0.168463	0.137948	2.21129
gb|AET10445_1|ARO_3004033|tetB(46)	multidrug resistant(10)	0.278153	4.63086	0.159764	0.108773	1.67314
gb|AET15272_1|ARO_3003197|aadA25	aminoglycoside antibiotic	2.50371	5.02661	0	1.25349	8.22088
gb|AET35493_1|ARO_3001777|OXA-347	cephalosporin	0.0136605	0	6.10567	1.89518	0.305146
gb|AEV91550_1|ARO_3001710|OXA-211	cephalosporin	0.00364041	0	0	0	0
gb|AFC91828_1|ARO_3003041|Streptococcus	cephalosporin	0.0242182	0	0	0	0
gb|AFC91898_1|ARO_3003043|Streptococcus	cephalosporin	0.0425525	0.029988	0	0	0.00468926
gb|AFH35853_1|ARO_3001328|mdfA	multidrug resistant(21)	26.021	29.0965	19.3731	18.1298	27.5766
gb|AFK13827_1|ARO_3000825|robA	multidrug resistant(1)	6.88978	14.8016	0.552969	0.101677	3.63082
gb|AFK13828_1|ARO_3000823|ramA	multidrug resistant(18)	9.32319	5.91679	0.328907	3.66446	2.50893
gb|AFK31666_1|ARO_3000567|tet(40)	multidrug resistant(21)	9.77761	0.733116	6.23971	1.57921	2.44783
gb|AFK58561_1|ARO_3003079|Enterococcus	peptide antibiotic	0.0368441	3.83206	0.138498	0	0.233676
gb|AFK58562_1|ARO_3003078|Enterococcus	peptide antibiotic	0.0420881	5.34668	0.120754	0	0.338429
gb|AFU35063_1|ARO_3002630|ANT(9)-Ia	aminoglycoside antibiotic	0.588691	0	0	0	0.988969
gb|AFU35065_1|ARO_3003206|lsaE	multidrug resistant(7)	0	0	0	0	1.11454
gb|AGC51118_1|ARO_3000617|mecA	penam	0.916908	3.11868	0.484597	0.0203507	1.27981
gb|AGI42804_1|ARO_3002836|lnuB	lincosamide antibiotic	0	0	0	0	0.67161
gb|AGN33258_1|ARO_3002829|vgaA	multidrug resistant(7)	0.398727	1.94044	0.557286	0.561609	1.10173
gb|AGV10830_1|ARO_3002647|APH(3_)-IIIa	aminoglycoside antibiotic	1.08889	5.47091	0.0356782	0.357204	0.612279
gb|AGV28567_1|ARO_3000559|adeN	multidrug resistant(18)	0.0771399	0	0	0	0
gb|AHA80960_1|ARO_3001388|TEM-211	multidrug resistant(4)	62.2633	24.4493	7.4166	27.2026	34.0078
gb|AHB39758_1|ARO_3003013|dfrA15	diaminopyrimidine antibiotic	0	0.0185368	0	0	0
gb|AHH83938_1|ARO_3000013|vanB	glycopeptide antibiotic	0.00171926	0	0	0.0212528	0.0323357
gb|AHV80711_1|ARO_3002863|dfrA8	diaminopyrimidine antibiotic	0.0208834	0	0	0	0
gb|AHW42429_1|ARO_3002858|dfrA12	diaminopyrimidine antibiotic	0.860594	0	0	0.0651172	0.0872106
gb|AIA58911_1|ARO_3001396|OXA-1	cephalosporin	1.20188	0.876684	0	0.0731433	0
gb|AIJ27543_1|ARO_3002629|ANT(6)-Ib	aminoglycoside antibiotic	6.46465	2.98246	3.22518	0.802157	7.03137
gb|AIL15701|ARO_3003775|Escherichia	fosfomycin	136.541	122.23	82.7703	89.7694	119.545
gb|AIN56719_1|ARO_3002496|OXA-418	cephalosporin	0.00189934	0	0	0.00672592	0
gb|AIT76100_1|ARO_3002152|DHA-21	cephalosporin	0.0182613	2.17533	0.0735117	0	0.00220706
gb|AIT76113_1|ARO_3002174|MIR-9	monobactam	6.93158	10.1207	0.980173	7.5107	6.08247
gb|AJD73064_1|ARO_3001301|RlmA(II)	macrolide antibiotic	0.0173795	0.0928338	0	0.0238984	0.0545676
gb|AJE60855_1|ARO_3003209|FosA5	fosfomycin	15.5252	22.8303	18.4485	11.3962	13.5136
gb|AJF82049_1|ARO_3003573|LpxA	peptide antibiotic	0.113944	0	0	0	0
gb|AJF83452_1|ARO_3003574|LpxC	peptide antibiotic	0.127654	0.571986	0	0.171036	0.00943524
gb|AKN19287_1|ARO_3002578|AAC(6_)-Ib7	aminoglycoside antibiotic	8.85416	0	0	0.43886	0
gb|ALH22601_1|ARO_3000620|adeL	multidrug resistant(14)	0.0923645	0.406999	0	0.128913	0.0073766
gb|ALL09868|ARO_3003092|Enterococcus	peptide antibiotic	0.0169752	3.59106	0.0475743	0	0.184617
gb|AMP35312_1|ARO_3002831|vgaC	multidrug resistant(7)	24.2232	26.0869	24.4761	16.3379	19.3531
gb|ANK04027_1|ARO_3003838|gadW	multidrug resistant(14)	19.1751	29.9131	32.8285	7.03978	28.2082
gb|ANP63073_1|ARO_3003741|mphD	macrolide antibiotic	0	0.00222049	0	0	0
gb|ANZ79241_1|ARO_3004036|tetB(60)	multidrug resistant(10)	0.00043051	0	0	0	0.00123167
gb|BAA03776_1|ARO_3000316|mphA	macrolide antibiotic	21.5717	13.3352	0	0.261635	2.34998
gb|BAA11236_1|ARO_3000206|emrK	multidrug resistant(21)	41.2402	42.8305	27.7993	26.9749	43.434
gb|BAA11237_1|ARO_3000254|emrY	multidrug resistant(21)	57.2778	61.6613	39.1151	43.5175	60.0879
gb|BAA15934_1|ARO_3000829|baeS	multidrug resistant(14)	88.6072	84.7854	16.7449	85.1943	80.3903
gb|BAA16547_1|ARO_3000027|emrA	multidrug resistant(21)	115.536	123.015	88.7145	82.5029	122.376
gb|BAA23130_1|ARO_3002493|SRT-1	cephalosporin	0.811631	1.89688	0	0.599448	0
gb|BAA37152_1|ARO_3003702|Pseudomonas	fluoroquinolone antibiotic	0	0.0114293	0	0	0.00150519
gb|BAC11911_1|ARO_3003551|emeA	multidrug resistant(4)	1.91894	7.32172	14.7681	0.00895978	10.0241
gb|BAD89844_2|ARO_3000753|abeM	multidrug resistant(5)	0.0719851	0.582254	0	0.227071	0.0021403
gb|BAD95494_1|ARO_3002895|SAT-1	nucleoside antibiotic	0.0272606	1.1553	0	0	2.78101
gb|BAE06005_1|ARO_3003704|mexM	multidrug resistant(14)	0.00100669	0	0	0	0
gb|BAE15963_1|ARO_3002868|dfrG	diaminopyrimidine antibiotic	0.146815	0.353322	0.0412554	0	0.700501
gb|BAE77595_1|ARO_3003303|Escherichia	aminocoumarin antibiotic	72.6504	77.8977	52.3603	56.5254	73.895
gb|BAE77781_1|ARO_3000795|mdtE	multidrug resistant(14)	65.8832	68.0914	50.5479	45.5514	70.8157
gb|BAE77933_1|ARO_3000518|CRP	multidrug resistant(14)	122.688	151.858	60.1688	65.8478	118.825
gb|BAE78082_1|ARO_3003550|mdtP	multidrug resistant(21)	113.482	111.454	67.1773	86.0864	107.608
gb|BAE78083_1|ARO_3003549|mdtO	multidrug resistant(21)	50.1139	44.4111	32.235	33.1581	44.6535
gb|BAE78084_1|ARO_3003548|mdtN	multidrug resistant(21)	105.765	109.786	77.796	76.8193	108.25
gb|BAE78116_1|ARO_3003576|PmrC	peptide antibiotic	52.015	51.3314	37.6018	42.425	53.7399
gb|BAG75524_1|ARO_3003954|efmA	multidrug resistant(21)	0.0354204	3.16245	0.0603999	0	0.280843
gb|BAJ09383_1|ARO_3003046|qacA	multidrug resistant(21)	2.93952	8.19832	3.7425	0.189088	4.84696
gb|BAJ17544_1|ARO_3002069|CMY-59	cephamycin	3.38988	1.96904	2.0656	0.221566	0.594783
gb|BAO21229_1|ARO_3003199|AAC(6_)-Iak	aminoglycoside antibiotic	0	0.0014912	0	0	0
gb|CAA37052_1|ARO_3002995|ROB-1	cephalosporin	0	0	0	0	0.00093599
gb|CAA38525_1|ARO_3002535|AAC(3)-IIc	aminoglycoside antibiotic	19.2508	8.11838	0	0.119874	1.33476
gb|CAA39038_1|ARO_3002553|AAC(6_)-If	aminoglycoside antibiotic	0.00283342	0	0.0526006	0	0
gb|CAA52904_1|ARO_3002688|catS	phenicol antibiotic	4.87499	1.42164	0	8.83797	0
gb|CAA63498_1|ARO_3002670|cat	multidrug resistant(1)	0	0	0	0	0.156493
gb|CAA67349_1|ARO_3003359|Streptomyces	elfamycin antibiotic	0.28801	0.0227853	0.318661	0.259936	0.19025
gb|CAA77936_1|ARO_3004039|Escherichia	multidrug resistant(5)	37.552	47.3784	45.1057	23.0251	42.0258
gb|CAA79727_1|ARO_3000191|tetQ	tetracycline antibiotic	75.6798	51.7484	163.624	140.435	79.9246
gb|CAC14594_1|ARO_3003055|smeD	multidrug resistant(14)	0.0258401	0.0314125	0	0	0.0164744
gb|CAC14595_1|ARO_3003056|smeE	multidrug resistant(14)	0	0.0298241	0	0	0.00473191
gb|CAC14596_1|ARO_3003057|smeF	multidrug resistant(14)	0.0110046	0.00655674	0	0	0.0177447
gb|CAC19929_1|ARO_3002854|dfrA1	diaminopyrimidine antibiotic	0.0320701	1.15145	0	0	2.25401
gb|CAC41008_1|ARO_3004041|Klebsiella	multidrug resistant(16)	14.5824	18.2082	2.37401	6.60622	10.3198
gb|CAC41371_1|ARO_3000196|tet32	tetracycline antibiotic	1.47945	0.895647	4.68654	2.4351	2.0864
gb|CAC81324_1|ARO_3003015|dfrA19	diaminopyrimidine antibiotic	0	2.56239	0	0	0
gb|CAD09823_1|ARO_3003479|tetR	multidrug resistant(21)	3.07553	6.87321	0	8.96297	3.47638
gb|CAE00499_1|ARO_3003835|cdeA	multidrug resistant(4)	0.162244	0.0636689	0.0163863	0	0.439439
gb|CAE50925_1|ARO_3002589|AAC(6_)-Iid	aminoglycoside antibiotic	0	1.1543	0	0	0
gb|CAE50926_1|ARO_3002590|AAC(6_)-Iih	aminoglycoside antibiotic	0	0.0364891	0	0	0
gb|CAE51638_1|ARO_3002641|APH(3_)-Ia	aminoglycoside antibiotic	0.729902	0.620543	0.290992	0.234156	2.78698
gb|CAE51745_1|ARO_3000168|tet(D)	multidrug resistant(21)	2.1829	6.57037	0	0.125628	2.8932
gb|CAJ67339_1|ARO_3000186|tetM	tetracycline antibiotic	0.0693011	0.901996	0	0	0.200339
gb|CAL44992_1|ARO_3002835|lnuA	lincosamide antibiotic	0.249089	0.0398242	0.168652	0	0.329742
gb|CAP12359_2|ARO_3002452|OKP-B-19	cephalosporin	5.26599	19.757	12.6191	1.3262	10.4127
gb|CAP69659_1|ARO_3003017|dfrA21	diaminopyrimidine antibiotic	0	0	0	0.700751	0
gb|CAQ03505_1|ARO_3001338|SHV-100	carbapenem	11.651	5.92698	1.72786	4.87706	4.87306
gb|CBH51823_1|ARO_3000556|tet44	tetracycline antibiotic	0.00318341	0	0	0.00729574	0.0992997
gb|CBH51824_1|ARO_3002629|ANT(6)-Ib	aminoglycoside antibiotic	0.00900385	0	0	0	0.116217
gb|CCP46182_1|ARO_3003035|mfpA	fluoroquinolone antibiotic	0	0	0	0	0.00336026
gb|CCP46624_1|ARO_3003326|Mycobacterium_gb|AAK48268_1|ARO_3003465|Mycobacterium	polyamine antibiotic	0.00228594	0.0158942	0	0	0.0084537
gb|CDJ72593|ARO_3003889|Escherichia	fosfomycin	131.625	143.229	100.956	94.5697	137.89
gb|CDJ73208|ARO_3003890|Escherichia	fosfomycin	188.514	218.604	109.445	109.963	180.73
gb|CDO13981_1|ARO_3003585|Klebsiella	multidrug resistant(10)	41.941	46.5795	18.2565	16.3103	45.4216
gb|CDO61513_1|ARO_3003948|efrA	multidrug resistant(10)	2.00674	8.00903	16.9206	0.0541854	4.73843
gb|CDO61516_1|ARO_3003949|efrB	multidrug resistant(10)	1.11847	4.13614	9.3863	0.0343639	2.17128
gb|EEX02086|ARO_3004089|ANT(3__)-IIa	aminoglycoside antibiotic	0.0477676	0.0930899	0	0.0688647	0
gb|EFF04178_1|ARO_3000309|emrD	multidrug resistant(21)	176.588	181.169	119.061	127.953	174.013
gb|NP_216424_1|ARO_3003392|Mycobacterium	isoniazid	0	0	0	0.00573506	0.00196522
gb|NP_249397_1|ARO_3002679|catB7	phenicol antibiotic	0	0.00296001	0	0	0
gb|NP_252408_1|ARO_3004056|ArmR	multidrug resistant(19)	0.00449767	0	0	0	0
gb|NP_252410_1|ARO_3000818|nalC	multidrug resistant(19)	0.000399539	0	0	0	0
gb|NP_309766_1|ARO_3000676|H-NS	multidrug resistant(27)	31.6429	34.4008	24.2895	22.2792	33.9593
gb|NP_311275_1|ARO_3000832|evgA	multidrug resistant(26)	33.4336	37.7728	25.0392	22.9886	35.5775
gb|NP_312864_1|ARO_3000830|cpxA	multidrug resistant(14)	71.0133	68.2786	50.1653	34.5705	75.4034
gb|NP_312937_1|ARO_3003288|Escherichia	rifamycin antibiotic	134.764	140.867	65.8337	77.0936	133.31
gb|NP_358469_1|ARO_3000822|pmrA	multidrug resistant(21)	0.136335	0.330053	0.038293	0.356196	0.186036
gb|NP_358969_1|ARO_3000025|patB	multidrug resistant(10)	0.0473335	0.107461	0.0170838	0.0336023	0.0608621
gb|NP_359110_1|ARO_3003042|Streptococcus	cephalosporin	0.0213377	0.136258	0.0331909	0.201294	0.108286
gb|NP_373280_1|ARO_3000124|mecI	penam	1.13675	2.52108	0.126371	0.0343527	0.677782
gb|NP_414618_4|ARO_3003843|leuO	multidrug resistant(1)	54.252	56.1571	39.1525	40.1052	55.8923
gb|NP_414995_1|ARO_3000216|acrB	multidrug resistant(16)	113.114	128.418	96.4011	85.6068	121.817
gb|NP_414997_1|ARO_3003807|Escherichia	multidrug resistant(16)	43.0947	47.586	33.1737	31.7192	45.4721
gb|NP_415222_1|ARO_3003841|kdpE	aminoglycoside antibiotic	38.8653	37.9219	0.896026	34.1927	30.2804
gb|NP_415372_1|ARO_3003751|Escherichia	nitrofuran antibiotic	24.6823	23.8901	12.0539	14.385	22.6936
gb|NP_415434_1|ARO_3003950|msbA	multidrug resistant(10)	109.353	113.406	76.5001	84.8845	114.73
gb|NP_415611_1|ARO_3004049|antibiotic	triclosan	165.799	153.45	115.682	101.9	153.599
gb|NP_415632_1|ARO_3003844|mfd	fluoroquinolone antibiotic	40.477	43.591	32.2677	30.1369	37.7972
gb|NP_415804_1|ARO_3004045|antibiotic	isoniazid	52.1995	60.5087	35.7862	34.6335	59.1642
gb|NP_416292_1|ARO_3002818|msrB	multidrug resistant(7)	29.6822	32.8457	23.3578	20.6734	31.5146
gb|NP_416715_1|ARO_3003952|YojI	multidrug resistant(10)	40.1904	42.4123	17.4647	23.3174	38.2181
gb|NP_417169_1|ARO_3000516|emrR	multidrug resistant(21)	124.965	135.662	83.0517	82.6949	129.274
gb|NP_417544_5|ARO_3000024|patA	multidrug resistant(10)	60.3568	62.9597	46.3898	42.1452	60.6348
gb|NP_417969_1|ARO_3003834|gadE	multidrug resistant(1)	28.805	30.6868	22.3411	22.2102	31.1792
gb|NP_418486_1|ARO_3003511|Escherichia	multidrug resistant(29)	63.0515	66.8865	37.0878	34.6355	61.7486
gb|NP_460903_1|ARO_3000826|sdiA	multidrug resistant(16)	59.0096	67.9619	31.5593	29.884	58.3876
gb|NP_461214_1|ARO_3003926|Salmonella	multidrug resistant(1)	30.028	21.4551	0.457581	16.8269	20.2291
gb|NP_462089_1|ARO_3003939|Salmonella	fluoroquinolone antibiotic	0.568667	0.666561	0.316004	0.579269	0.543659
gb|NP_462096_1|ARO_3003317|Salmonella	fluoroquinolone antibiotic	232.012	231.289	133.979	147.45	207.592
gb|NP_863643_1|ARO_3002597|AAC(6_)-Ie-APH(2__)-Ia	aminoglycoside antibiotic	1.42777	0.66621	0	0	1.20293
gb|NP_899170_1|ARO_3000599|Erm(33)	macrolide antibiotic	29.2843	30.8793	4.8794	0.468066	30.5155
gb|Q0SSM7|ARO_3003773|Clostridium	peptide antibiotic	1.74549	1.91086	1.41587	0.226817	1.14034
gb|Q8DWT2|ARO_3003774|Streptococcus	peptide antibiotic	0.0154674	0.142342	0	0	0.0325924
gb|WP_001025093|ARO_3003323|Staphylococcus	peptide antibiotic	0.0505831	0.292409	0	0.130855	0.0930938
gb|WP_002333496_1|ARO_3004085|lnuG	lincosamide antibiotic	0	0	0	0	0.0113527
gb|WP_002530866_1|ARO_3003974|Propionibacterium	fluoroquinolone antibiotic	0.0405642	0.220409	0.0177912	0.166719	0.488101
gb|WP_004746565_1|ARO_3003848|ADC-2	cephalosporin	0.0431177	0.282025	0	0.200208	0.00150656
gb|WP_009887863_1|ARO_3003357|Clostridium	elfamycin antibiotic	1.82733	1.25739	0.214463	0	4.94102
gb|WP_014065640_1|ARO_3003924|Haemophilus	fluoroquinolone antibiotic	4.71294	8.3088	0.0257801	0.16085	1.67707
gb|WP_014550864_1|ARO_3003953|hmrM	multidrug resistant(4)	0.209235	0.971412	0	0	0.746058
gb|WP_041918279_1|ARO_3003925|Haemophilus	fluoroquinolone antibiotic	12.3989	26.7518	0	0.681851	9.89015
gb|YP_001086469_1|ARO_3003995|Clostridium	fluoroquinolone antibiotic	0.507816	0.241817	0	0	1.4131
gb|YP_001245420_1|ARO_3000215|mecR1	penam	0.628941	2.06556	0.2354	0.0103759	0.799954
gb|YP_001315192_1|ARO_3000347|ErmA	macrolide antibiotic	0.0522092	0.0642839	0.391702	0.0466482	0.186041
gb|YP_001332362_1|ARO_3000838|arlR	multidrug resistant(21)	0.0199595	0.281212	0	0.140746	0.0976861
gb|YP_001440920_1|ARO_3000746|mepR	multidrug resistant(4)	0.0261878	0.153991	0.0237888	0.072734	0.0499224
gb|YP_001569085_1|ARO_3000621|PC1	penam	0.743834	1.80217	0.251823	0.47549	1.21245
gb|YP_001693237_1|ARO_3003922|oqxA	multidrug resistant(15)	34.9825	50.5367	26.4268	16.4163	27.5327
gb|YP_001693238|ARO_3003923|oqxB	multidrug resistant(15)	60.1289	82.9894	31.2159	24.4017	66.6527
gb|YP_001706893_1|ARO_3000778|adeG	multidrug resistant(14)	0.104816	0.824853	0	0.0727982	0
gb|YP_001706894_1|ARO_3000777|adeF	multidrug resistant(14)	0.058974	0.582221	0	0.117988	0.00297263
gb|YP_001713101_1|ARO_3000779|adeH	multidrug resistant(14)	0.0546401	0.226834	0	0	0
gb|YP_002002225_1|ARO_3000817|mtrR	multidrug resistant(26)	0.0306182	0	0	0	0
gb|YP_002320475_1|ARO_3000780|adeI	multidrug resistant(18)	0.0404341	0.545595	0	0.0500536	0
gb|YP_002325052_1|ARO_3000768|abeS	multidrug resistant(5)	0.077048	0.536369	0	0.0640504	0.00174481
gb|YP_002325610_1|ARO_3000774|adeA	multidrug resistant(14)	0.00419387	0.105556	0	0	0
gb|YP_002325611_1|ARO_3000775|adeB	multidrug resistant(14)	0.037083	0.390972	0	0.0864021	0
gb|YP_002743273_1|ARO_3000616|mel	multidrug resistant(7)	5.90575	37.9118	1.25168	1.88152	22.5745
gb|YP_003281576_1|ARO_3000815|mgrA	multidrug resistant(22)	1.51107	4.72893	0.989921	0.572068	1.34529
gb|YP_003283625_1|ARO_3000178|tet(K)	multidrug resistant(21)	2.31241	1.10898	0.18545	0	0.141854
gb|YP_003971446|ARO_3003730|Bifidobacteria	mupirocin	21.9706	16.0765	25.6851	56.7626	21.8478
gb|YP_005226137_1|ARO_3003966|Klebsiella	multidrug resistant(6)	44.0308	54.106	26.194	18.864	32.4364
gb|YP_005228001_1|ARO_3003968|Klebsiella	multidrug resistant(6)	8.15222	2.1064	4.22831	6.93979	7.46913
gb|YP_006374661_1|ARO_3003438|Enterococcus	elfamycin antibiotic	0.0523085	5.671	0.0951485	0	0.490736
gb|YP_006938491_1|ARO_3003905|ANT(4_)-Ib	aminoglycoside antibiotic	1.38744	2.19072	5.45789	0.105333	1.02525
gb|YP_007503840_1|ARO_3000165|tet(A)	multidrug resistant(21)	1.96083	5.45715	0	6.27903	2.74269
gb|YP_007503908_1|ARO_3003306|Morganella	fluoroquinolone antibiotic	0.0103335	0	0.203509	0	0.0136207
gb|YP_008997281_1|ARO_3002626|ANT(6)-Ia	aminoglycoside antibiotic	0.478329	0.0671441	0	0	1.02477
gb|YP_008997285_1|ARO_3000615|mefA	multidrug resistant(1)	3.27842	0.53354	0.511014	3.34452	5.00462
gb|YP_009077553_1|ARO_3002680|catB8	phenicol antibiotic	1.3887	0	0	0.0664939	0.00404219
gb|YP_039482_1|ARO_3003301|Staphylococcus	aminocoumarin antibiotic	0.0966142	0.422003	0.05163	0.174474	0.0972209
gb|YP_039483_1|ARO_3003296|Staphylococcus	fluoroquinolone antibiotic	0.00916166	0.380083	0	0.171771	0.06126
gb|YP_039996_1|ARO_3003285|Staphylococcus_gb|YP_039996_1|ARO_3003287|Staphylococcus	multidrug resistant(1)	0.0063851	0.249791	0	0.0787283	0.0845628
gb|YP_039997_1|ARO_3003291|Staphylococcus	peptide antibiotic	0.0805371	0.442773	0	0.110096	0.0972281
gb|YP_040771_1|ARO_3003315|Staphylococcus	fluoroquinolone antibiotic	0.0275243	0.232591	0	0.101631	0.0501014
gb|YP_186749_1|ARO_3000489|sav1866	multidrug resistant(10)	0.0350442	0.292125	0.0364758	0.0743582	0.116103
gb|YP_207769_1|ARO_3003928|Neisseria	fluoroquinolone antibiotic	0.0267388	0	0	0	0
gb|YP_208330_1|ARO_3003929|Neisseria	fluoroquinolone antibiotic	0.00601563	0.0041331	0	0	0
gb|YP_208874_1|ARO_3003930|rpsJ	tetracycline antibiotic	0.0769378	0.723374	0	0	0.506963
gb|YP_489201_1|ARO_3003390|Escherichia	multidrug resistant(6)	30.0202	26.7045	16.0966	22.2844	29.046
gb|YP_489321_1|ARO_3001329|mdtG	multidrug resistant(21)	159.631	164.857	118.328	109.642	159.97
gb|YP_489794_1|ARO_3000263|marA	multidrug resistant(18)	103.672	113.686	66.4423	70.8496	106.126
gb|YP_490321_1|ARO_3000828|baeR	multidrug resistant(14)	38.4098	42.1974	27.4091	26.8967	40.337
gb|YP_490697_1|ARO_3000491|acrD	multidrug resistant(14)	170.106	185.953	138.828	121.119	175.272
gb|YP_491362_1|ARO_3003386|Escherichia	sulfonamide antibiotic	153.97	169.201	122.469	115.283	165.922
gb|YP_491919_1|ARO_3000508|gadX	multidrug resistant(14)	20.9743	13.3274	5.626	12.8506	12.5077
gb|YP_499945_1|ARO_3000839|arlS	multidrug resistant(21)	0.00376719	0.377454	0.0238292	0.0987642	0.107645
gb|YP_500802_1|ARO_3003074|Staphylococcus	peptide antibiotic	0.0545982	0.29497	0	0.117247	0.0601277
