# Supplementary material for: Metagenomic insights of the infant microbiome community structure and function across multiple sites in the United States
Source: Sci Rep. 2021 Jan 21;11:1472. doi: 10.1038/s41598-020-80583-9 (PMC7820601; doi:10.1038/s41598-020-80583-9)
Supplement: Supplementary file 10 — Supplementary Table 5. [file 41598_2020_80583_MOESM10_ESM.xlsx]

## Sheet: Sheet1
Adonis analysis of resitome composition for indivudal ARG or their respective drug class by different demographic variables. Effect-size (R2) is reported to assess the strenght of individual demograpahic varibles to the overall resistome variability (R2: 0-0.2 = weak | 0.2-0.4 = mild | 0.4-0.6 = moderate | 0.6-0.8 = moderately strong | 0.8-1 = strong)
ARG:
	R2 (effect size)	p-value
Age	0.03	0.001
Diet	0.01	0.185
Etnicity	0.01	0.62
Sex	0.006	0.77
Site	0.06	0.001
State	0.04	0.001
Drug class:
	R2 (effect size)	P-value
Age	0.01	0.025
Diet	0.008	0.8
Etnicity	0.01	0.55
Sex	0.007	0.6
Site	0.04	0.01
State	0.03	0.02
