# Supplementary material for: Metagenomic insights of the infant microbiome community structure and function across multiple sites in the United States
Source: Sci Rep. 2021 Jan 21;11:1472. doi: 10.1038/s41598-020-80583-9 (PMC7820601; doi:10.1038/s41598-020-80583-9)
Supplement: Supplementary file 11 — Supplementary Table 6. [file 41598_2020_80583_MOESM11_ESM.xls]

## Sheet: significant_results.tsv
Metadata	Bacterial family	Value	Coefficient	std.err	p-value	q-value			Bacterial family	Total average
age	Acidaminococcaceae	Less than 1 month	-0.0142814	0.00497125	0.00450302	0.114827			Bifidobacteriaceae	19.9362
age	Acidaminococcaceae	2-3 months	-0.0165264	0.00672476	0.0148322	0.238692			Bacteroidaceae	10.4994
age	Bacillales_noname	Less than 1 month	0.00552691	0.00179343	0.0023449	0.0765376			Clostridiaceae	3.60466
diet	Bacillales_noname	Mixed	-0.00379893	0.00141951	0.00805713	0.1557			Lachnospiraceae	1.72363
age	Bacteroidaceae	5-6 months	0.427604	0.120762	0.000523195	0.0284618			Staphylococcaceae	1.23428
age	Bifidobacteriaceae	Less than 1 month	-0.270325	0.0823144	0.00120767	0.0499684			Lactobacillaceae	1.04994
age	Carnobacteriaceae	4-5 months	0.00210504	0.000820269	0.0110304	0.19567			Ruminococcaceae	0.87906
race	Clostridiaceae	Black or African American, Asian	0.446672	0.181915	0.0149183	0.238692			Erysipelotrichaceae	0.788544
sex	Clostridiaceae	Unknown	0.460118	0.169043	0.00705796	0.142811			Peptostreptococcaceae	0.528631
age	Clostridiales_noname	5-6 months	0.0542291	0.0162097	0.000984478	0.0446297			Coriobacteriaceae	0.500446
age	Clostridiales_noname	2-3 months	0.0298546	0.0108602	0.0065196	0.142811			Rikenellaceae	0.310478
age	Clostridiales_noname	3-4 months	0.0345778	0.0127279	0.00717553	0.142811			Prevotellaceae	0.26162
diet	Clostridiales_noname	Infant Formula	0.0205972	0.00743377	0.00611866	0.1424			Clostridiales_noname	0.198976
race	Clostridiales_noname	Black or African American	0.113454	0.0319467	0.000478694	0.0284618			Sutterellaceae	0.180136
age	Coriobacteriaceae	5-6 months	0.103841	0.0228837	9.84329e-06	0.00133869			Eubacteriaceae	0.133061
age	Coriobacteriaceae	2-3 months	0.0648836	0.0153162	3.45309e-05	0.00363431			Desulfovibrionaceae	0.0794394
age	Coriobacteriaceae	4-5 months	0.0533813	0.0178082	0.00306481	0.0862374			Acidaminococcaceae	0.0541512
diet	Coriobacteriaceae	Infant Formula	0.0402762	0.0104798	0.000162958	0.0120885			Micrococcaceae	0.0534172
diet	Desulfovibrionaceae	Unknown	0.128841	0.0512896	0.0127875	0.217388			Bacillales_noname	0.00906304
race	Desulfovibrionaceae	White	-0.035333	0.0137543	0.0109246	0.19567			Xanthomonadaceae	0.00581207
age	Erysipelotrichaceae	2-3 months	0.0646055	0.0230379	0.00553449	0.132828			Pseudomonadaceae	0.00418458
age	Eubacteriaceae	5-6 months	0.0441224	0.015243	0.00430465	0.113309			Carnobacteriaceae	0.000717665
age	Eubacteriaceae	3-4 months	0.0336976	0.0123207	0.00679453	0.142811
age	Lachnospiraceae	4-5 months	0.130915	0.0367844	0.00046405	0.0284618
age	Lactobacillaceae	3-4 months	-0.0818644	0.0306585	0.00820479	0.1557
race	Lactobacillaceae	White	-0.299627	0.047247	1.47215e-09	4.00424e-07
race	Lactobacillaceae	Black of African American	-0.280142	0.0485216	2.91384e-08	5.94422e-06
race	Lactobacillaceae	Other	-0.282518	0.0520613	1.64042e-07	2.67716e-05
race	Lactobacillaceae	Black of African American, White	-0.320731	0.0771119	4.73359e-05	0.00429179
race	Lactobacillaceae	Asian	-0.277487	0.0784033	0.000499802	0.0284618
race	Lactobacillaceae	Black or African American	-0.252445	0.0769641	0.00122472	0.0499684
race	Lactobacillaceae	Black or African American, Asian	-0.313891	0.100309	0.00201669	0.0715486
race	Lactobacillaceae	American Indian or Alaska Native, Black of African American, White	-0.298229	0.09946	0.00306009	0.0862374
race	Lactobacillaceae	Asian, White	-0.298229	0.09946	0.00306009	0.0862374
race	Lactobacillaceae	Black of African American, Other	-0.294916	0.100512	0.00373867	0.101692
race	Micrococcaceae	Black of African American, Other	0.219196	0.0178721	3.39907e-26	2.77364e-23
diet	Peptostreptococcaceae	Infant Formula	0.0653981	0.0154426	3.56305e-05	0.00363431
age	Prevotellaceae	Less than 1 month	-0.0277471	0.0112616	0.0145807	0.238692
race	Pseudomonadaceae	Black of African American, Other	0.0290015	0.00705827	5.77681e-05	0.00471388
age	Rikenellaceae	5-6 months	0.145725	0.0200462	8.30197e-12	3.3872e-09
age	Ruminococcaceae	5-6 months	0.106632	0.0386126	0.00628234	0.1424
diet	Ruminococcaceae	Infant Formula	0.0566643	0.0185383	0.00254116	0.0797534
age	Staphylococcaceae	Less than 1 month	0.0626836	0.0185185	0.00085537	0.0436239
diet	Staphylococcaceae	Infant Formula	-0.0489241	0.017402	0.00541857	0.132828
diet	Staphylococcaceae	Mixed	-0.0372314	0.0146576	0.0118348	0.205472
ethnicity	Staphylococcaceae	Not Hispanic or Latino	-0.296669	0.0881539	0.00091488	0.0439142
ethnicity	Staphylococcaceae	Hispanic or Latino	-0.282681	0.089419	0.00181234	0.0672212
ethnicity	Staphylococcaceae	Unknown	-0.3447	0.108828	0.00177663	0.0672212
race	Staphylococcaceae	Black of African American, White	0.198394	0.0759403	0.0096638	0.17922
diet	Sutterellaceae	Infant Formula	0.0224928	0.00826989	0.00710031	0.142811
age	Xanthomonadaceae	3-4 months	0.00824923	0.00267306	0.00231272	0.0765376
